# Supplementary material for: Single-cell multiomics revealed the dynamics of antigen presentation, immune response and T cell activation in the COVID-19 positive and recovered individuals
Source: Front Immunol. 2022 Dec 2;13:1034159. doi: 10.3389/fimmu.2022.1034159 (PMC9755500; doi:10.3389/fimmu.2022.1034159)
Supplement: Supplementary File 2 — Table showing differential gene expression between the new Naïve T cell subset vs Naïve CD4+/CD8+ T cell in the healthy vs recovered individuals. [file DataSheet_2.xlsx]

## Sheet: result_unidentified_vs_naive_t_
List of Genes/surface markers	baseMean	log2FoldChange	lfcSE	stat	pvalue	padj
CD127-IL7R-AHS0028-pAbO	4.13572	6.23096	0.0235739	264.316	0	0
CD14:MPHIP9-CD14-AHS0037-pAbO	2.50863	5.19589	0.0226828	229.068	0	0
CD152-CTLA4-AHS0017-pAbO	15.8402	8.45843	0.0238132	355.199	0	0
CD154-CD40LG-AHS0077-pAbO	3.35894	5.82659	0.0230512	252.767	0	0
CD161:DX12-KLRB1-AHS0002-pAbO	4.82647	6.51472	0.02337	278.765	0	0
CD16:3G8-FCGR3A-AHS0053-pAbO	5.67003	6.79929	0.0238988	284.504	0	0
CD183-CXCR3-AHS0031-pAbO	6.16299	6.94283	0.0234108	296.566	0	0
CD184-CXCR4-AHS0060-pAbO	5.90203	6.86863	0.0215227	319.134	0	0
CD194-CCR4-AHS0038-pAbO	4.72229	6.47533	0.0232867	278.07	0	0
CD195:2D7-CCR5-AHS0070-pAbO	3.02501	5.61056	0.0220968	253.908	0	0
CD197-CCR7-AHS0007-pAbO	5.03315	6.5898	0.0232961	282.871	0	0
CD19:SJ25C1-CD19-AHS0030-pAbO	1.45895	3.56612	0.0237112	150.398	0	0
CD21:B-LY4-CR2-AHS0074-pAbO	1.94747	4.54786	0.0225976	201.254	0	0
CD25:2A3-IL2RA-AHS0026-pAbO	2.28385	4.96999	0.022432	221.558	0	0
CD279:EH12-1-PDCD1-AHS0014-pAbO	5.39934	6.71394	0.0231309	290.258	0	0
CD27:M-T271-CD27-AHS0025-pAbO	3.61441	5.97246	0.0225001	265.441	0	0
CD28:CD28.2-CD28-AHS0024-pAbO	3.00807	5.59868	0.0232563	240.738	0	0
CD294-PTGDR2-AHS0106-pAbO	8.98426	7.56765	0.0230214	328.723	0	0
CD38:HIT2-CD38-AHS0022-pAbO	4.21422	6.26616	0.0223878	279.892	0	0
CD39-ENTPD1-AHS0006-pAbO	4.59772	6.42678	0.0228464	281.304	0	0
CD3:UCHT1-CD3E-AHS0231-pAbO	4.85016	6.52352	0.0233356	279.552	0	0
CD40-CD40-AHS0117-pAbO	1.19286	2.47379	0.0241707	102.347	0	0
CD45RA:HI100-PTPRC-AHS0009-pAbO	2.05097	4.69136	0.0242115	193.765	0	0
CD45-PTPRC-AHS0040-pAbO	5.26593	6.66994	0.0246828	270.227	0	0
CD49d-ITGA4-AHS0063-pAbO	4.52732	6.39861	0.0227793	280.896	0	0
CD4:SK3-CD4-AHS0032-pAbO	1.73054	4.19087	0.0254667	164.563	0	0
CD56:NCAM16.2-NCAM1-AHS0019-pAbO	2.60234	5.28055	0.0289625	182.324	0	0
CD5:UCHT2-CD5-AHS0047-pAbO	2.51469	5.20153	0.0234418	221.891	0	0
CD62L:DREG-56-SELL-AHS0049-pAbO	4.76612	6.49203	0.022959	282.767	0	0
CD69-CD69-AHS0010-pAbO	5.56518	6.76683	0.0215839	313.513	0	0
CD7-CD7-AHS0043-pAbO	2.70124	5.3648	0.0231972	231.269	0	0
CD8:RPA-T8-CD8A-AHS0027-pAbO	3.08416	5.65126	0.0227003	248.951	0	0
CD95-FAS-AHS0023-pAbO	5.76417	6.82783	0.0225337	303.005	0	0
CXCR5-CXCR5-AHS0039-pAbO	1.163	2.27775	0.0257345	88.5093	0	0
GITR-TNFRSF18-AHS0104-pAbO	4.69551	6.46503	0.0227581	284.076	0	0
HLA-DR-CD74-AHS0035-pAbO	11.9158	8.01679	0.023705	338.189	0	0
LAG-3-LAG3-AHS0018-pAbO	9.11594	7.59113	0.0232648	326.293	0	0
MT-ATP6	1.34379	3.18941	0.025846	123.401	0	0
MT-CO1	1.13586	2.07302	0.0283956	73.0048	0	0
MT-CO2	1.28318	2.94294	0.0263077	111.866	0	0
MT-CO3	1.28208	2.93806	0.0262938	111.739	0	0
MT-CYB	1.24673	2.7715	0.0268458	103.238	0	0
MT-ND1	1.60978	3.94572	0.0249194	158.339	0	0
MT-ND2	1.59033	3.90201	0.0249717	156.257	0	0
MT-ND3	1.27037	2.88497	0.0259141	111.328	0	0
MT-ND4	1.46722	3.58971	0.0259775	138.186	0	0
MT-ND5	1.19574	2.49134	0.0263452	94.565	0	0
TCR-alpha-beta-TRA-TRB-AHS0078-pAbO	3.9044	6.12193	0.02862	213.904	0	0
TCR-gamma-delta:B1-TRD-TRG-AHS0015-pAbO	23.5819	9.06268	0.0246935	367.006	0	0
Tim3-HAVCR2-AHS0016-pAbO	5.46869	6.73629	0.0236262	285.12	0	0
MT-ATP8	1.04319	1.01243	0.0373336	27.1184	5.96935e-162	1.54267e-160
MT-ND4L	1.03942	0.947335	0.0381148	24.8548	2.29546e-136	5.8181e-135
MALAT1	3.28712	-1.75848	0.0736102	-23.8891	3.97809e-126	9.8927e-125
MTRNR2L12	4.72585	-0.963169	0.0428833	-22.4602	1.01638e-111	2.48073e-110
HBA2	2.93647	-1.05734	0.0496995	-21.2747	1.94956e-100	4.67185e-99
HBB	2.2441	-0.8206	0.0477685	-17.1787	3.83668e-66	9.02991e-65
HBA1	1.97691	-0.738436	0.0474039	-15.5776	1.03441e-54	2.39185e-53
CD74	1.40001	-0.499647	0.0514959	-9.70265	2.93758e-22	6.67541e-21
MTRNR2L8	1.7116	-0.43428	0.0456183	-9.51986	1.73413e-21	3.87386e-20
RPS29	1.35922	-0.451965	0.0514578	-8.7832	1.58882e-18	3.4901e-17
BACH2	1.34494	-0.410793	0.0510399	-8.04846	8.3844e-16	1.81158e-14
GPM6A	1.42433	-0.376816	0.0490625	-7.68032	1.58697e-14	3.37359e-13
LUC7L3	1.30358	-0.387836	0.0514582	-7.53692	4.81205e-14	1.00671e-12
RPL10	1.26509	-0.352311	0.0516378	-6.82272	8.933e-12	1.83964e-10
B2M	1.2563	-0.340063	0.0516182	-6.58803	4.45696e-11	9.03734e-10
RPL13A	1.25604	-0.33791	0.0515821	-6.55091	5.71886e-11	1.14204e-09
RPL41	1.25222	-0.333364	0.0515844	-6.4625	1.02985e-10	2.02589e-09
RPL34	1.2449	-0.326449	0.0516214	-6.32391	2.55027e-10	4.94302e-09
NCALD	1.37862	-0.301689	0.0486678	-6.19894	5.68434e-10	1.08579e-08
MT-ND6	1.00951	0.288372	0.0471659	6.11398	9.71752e-10	NA
PPM1N	1.3507	-0.297556	0.0491095	-6.05903	1.36949e-09	2.56098e-08
RPS6KA5	1.35331	-0.297114	0.0490462	-6.05784	1.37959e-09	2.56098e-08
EEF1A1	1.23088	-0.309536	0.051633	-5.99491	2.03597e-09	3.72695e-08
MTRNR2L1	1.67008	-0.254801	0.043572	-5.84782	4.98059e-09	8.99236e-08
AL035078.1	1.27539	-0.285314	0.0503264	-5.66928	1.43401e-08	2.55408e-07
APOPT1	1.30201	-0.267907	0.0495327	-5.4087	6.34837e-08	1.1054e-06
RPS8	1.20489	-0.279482	0.0516796	-5.40798	6.37408e-08	1.1054e-06
RPS27A	1.19861	-0.271673	0.0516843	-5.25639	1.4691e-07	2.51465e-06
HLA-B	1.20327	-0.270093	0.0515612	-5.2383	1.62059e-07	2.73838e-06
TPT1	1.20306	-0.267995	0.0515291	-5.20084	1.98389e-07	3.30983e-06
SPG7	1.5682	-0.230477	0.0450025	-5.12142	3.03239e-07	4.99587e-06
RPS27	1.19229	-0.261908	0.0516588	-5.06997	3.97885e-07	6.47423e-06
IGHM	1.19077	-0.261852	0.0516903	-5.06578	4.06721e-07	6.5373e-06
RPS6	1.18884	-0.259419	0.0516934	-5.01842	5.20971e-07	8.27278e-06
AL731577.1	1.31425	-0.243347	0.0489147	-4.97493	6.52702e-07	1.02412e-05
TMSB4X	1.18972	-0.249483	0.051511	-4.84329	1.27706e-06	1.98019e-05
RPL27A	1.17853	-0.246397	0.0516999	-4.7659	1.88009e-06	2.88134e-05
GNLY	1.18005	-0.244626	0.0516822	-4.73328	2.20921e-06	3.34682e-05
ACTB	1.17456	-0.239492	0.0516745	-4.63463	3.57577e-06	5.35553e-05
RPL32	1.17613	-0.237799	0.0516101	-4.60761	4.07325e-06	6.03206e-05
CACNA1A	1.3019	-0.219319	0.0487682	-4.49718	6.88599e-06	0.000100841
MOB3A	1.20217	-0.228774	0.0509238	-4.49249	7.03962e-06	0.000101958
RPS12	1.17184	-0.230489	0.0515831	-4.4683	7.88436e-06	0.000112952
GRAMD2B	1.16724	-0.224598	0.0515858	-4.35386	1.3376e-05	0.000189566
LCOR	1.20118	-0.218597	0.0507552	-4.3069	1.65559e-05	0.000232135
SCN3A	1.17383	-0.22019	0.0513684	-4.28649	1.81521e-05	0.000251836
RPL37A	1.16143	-0.22082	0.0516532	-4.27506	1.91088e-05	0.000262348
HLA-E	1.15521	-0.216472	0.0517216	-4.18533	2.84751e-05	0.000386909
RPL21	1.15531	-0.214758	0.0516886	-4.15484	3.2552e-05	0.000437791
RPL31	1.15479	-0.21408	0.0516889	-4.1417	3.44744e-05	0.000458963
HLA-A	1.15165	-0.211855	0.0517246	-4.09582	4.20681e-05	0.000554457
RPL30	1.15013	-0.208031	0.0516929	-4.02435	5.71319e-05	0.000745542
RBM25	1.14966	-0.205569	0.0516636	-3.979	6.92072e-05	0.000880142
RPL39	1.147	-0.205789	0.0517259	-3.97845	6.93674e-05	0.000880142
NFATC3	1.21692	-0.199375	0.0501174	-3.97816	6.94498e-05	0.000880142
FEM1A	1.23517	-0.195833	0.0496899	-3.94109	8.11118e-05	0.00101815
HLA-DRB1	1.14187	-0.19908	0.0517308	-3.84838	0.0001189	0.0014784
RPS20	1.1449	-0.197509	0.051636	-3.82502	0.000130761	0.00161068
RPS11	1.13978	-0.194481	0.0517019	-3.76159	0.000168834	0.00205065
RPL28	1.13842	-0.194544	0.0517339	-3.76048	0.000169591	0.00205065
RPLP2	1.13675	-0.192339	0.0517354	-3.71776	0.000201	0.00240835
PRRC2C	1.13795	-0.190224	0.0516747	-3.68119	0.000232148	0.00275649
RPL13	1.13314	-0.187575	0.0517385	-3.62544	0.000288469	0.00339467
LPAR4	1.21378	-0.178221	0.0498428	-3.57566	0.000349341	0.00407462
RPL37	1.12942	-0.182656	0.0517419	-3.53013	0.000415357	0.00480211
RPS14	1.12697	-0.177538	0.0517133	-3.43312	0.000596675	0.00683842
RPLP1	1.12603	-0.176285	0.051714	-3.40886	0.00065236	0.00741216
SRRM2	1.12268	-0.173675	0.0517483	-3.35614	0.000790392	0.00890374
RPS28	1.1243	-0.172136	0.0516849	-3.33049	0.000866926	0.00968313
RPS5	1.12221	-0.171194	0.0517171	-3.31019	0.00093231	0.010242
RPS4X	1.1209	-0.171298	0.0517496	-3.31014	0.000932506	0.010242
NCL	1.11907	-0.168848	0.0517511	-3.26269	0.00110361	0.0120212
SRSF11	1.11881	-0.168497	0.0517525	-3.25583	0.00113061	0.0121695
RPS15	1.11876	-0.168427	0.0517512	-3.25456	0.00113569	0.0121695
RPL18A	1.11619	-0.164989	0.0517534	-3.18798	0.00143271	0.0152283
RPS16	1.11483	-0.163161	0.0517546	-3.15258	0.00161833	0.0170637
RPS3A	1.11374	-0.161683	0.0517556	-3.12397	0.00178431	0.0186644
RPL23	1.11562	-0.160513	0.0516931	-3.10511	0.00190206	0.0197193
RPS19	1.11421	-0.160464	0.051725	-3.10225	0.00192058	0.0197193
RPS23	1.11285	-0.160485	0.0517561	-3.10079	0.00193003	0.0197193
FAM107A	1.10333	0.145878	0.0471714	3.0925	0.00198476	0.0201224
PTMA	1.11609	-0.159297	0.0516624	-3.08343	0.00204632	0.0205882
ZC3HAV1	1.1823	-0.15437	0.0501174	-3.08018	0.00206878	0.0206565
ABCB4	1.11081	-0.157734	0.0517577	-3.04754	0.00230719	0.0228637
LENG8	1.10892	-0.155189	0.051762	-2.99813	0.00271638	0.0267179
RPL11	1.10851	-0.154623	0.0517607	-2.98728	0.00281474	0.0274802
RDH11	1.13262	-0.152076	0.0511652	-2.97227	0.0029561	0.0286481
RPS13	1.10647	-0.151861	0.0517623	-2.93382	0.00334821	0.0322113
RPL35A	1.10437	-0.149022	0.0517645	-2.87885	0.00399133	0.0381201
TRIM13	1.15019	-0.144684	0.0506547	-2.85627	0.00428645	0.0406442
PNISR	1.10521	-0.146454	0.0517032	-2.83259	0.00461724	0.043468
IGKC	1.10129	-0.144825	0.0517671	-2.79762	0.00514805	0.0481215
MAP4K4	1.11661	-0.143465	0.0513885	-2.79177	0.00524202	0.0486548
HLA-DRA	1.10066	-0.143969	0.0517673	-2.78109	0.00541774	0.0499342
CD37	1.09778	-0.140043	0.0517705	-2.70508	0.00682886	0.062503
RPS3	1.09742	-0.139543	0.051771	-2.69538	0.00703081	0.0639077
NEAT1	1.10213	-0.138564	0.0516469	-2.6829	0.00729862	0.0658876
RPL3	1.09507	-0.136321	0.051773	-2.63306	0.00846205	0.0758706
HMGB1	1.09595	-0.135685	0.0517416	-2.62236	0.00873226	0.0777643
RPS18	1.09637	-0.132557	0.0516801	-2.56495	0.010319	0.0912786
RPL36	1.09093	-0.130648	0.0517771	-2.52328	0.0116265	0.102158
UBA52	1.09308	-0.129889	0.0517138	-2.5117	0.0120152	0.104874
RPL9	1.08978	-0.129064	0.0517778	-2.49266	0.0126791	0.109941
FTL	1.09161	-0.126027	0.0516846	-2.4384	0.0147526	0.127085
KAT6A	1.1652	-0.120383	0.0499379	-2.41066	0.0159238	0.136283
TRIM56	1.11086	-0.122971	0.0511853	-2.40247	0.0162848	0.138473
RPS24	1.08445	-0.121699	0.0517834	-2.35015	0.0187661	0.158549
TCF25	1.11358	-0.115802	0.0510061	-2.27035	0.0231861	0.193481
RPS2	1.08147	-0.117566	0.0517861	-2.27022	0.0231942	0.193481
RPL6	1.08136	-0.117421	0.0517861	-2.26742	0.0233647	0.193677
AUTS2	1.1197	-0.115055	0.0508545	-2.26243	0.0236708	0.194535
FYB1	1.08241	-0.117017	0.0517563	-2.26093	0.0237634	0.194535
SLC52A1	1.08325	-0.116325	0.0517229	-2.24901	0.0245119	0.199424
AC068313.1	1.0856	-0.115885	0.0516596	-2.24325	0.0248806	0.201181
RPS15A	1.0799	-0.113531	0.0517567	-2.19355	0.0282676	0.227175
KLHL7	1.14506	-0.109824	0.0502049	-2.18751	0.0287053	0.229294
RPL29	1.07927	-0.112658	0.0517575	-2.17665	0.0295063	0.233273
FTH1	1.07796	-0.112693	0.0517897	-2.17597	0.0295573	0.233273
HSP90AA1	1.08016	-0.112042	0.0517274	-2.16601	0.0303107	0.237794
SLIT3	1.09219	-0.110269	0.0514114	-2.14483	0.0319663	0.249299
LTB	1.0766	-0.110798	0.051791	-2.13932	0.0324096	0.250582
DHX33	1.13549	-0.107721	0.0503823	-2.13807	0.032511	0.250582
HLA-C	1.07749	-0.110182	0.0517605	-2.12869	0.03328	0.253951
RPS21	1.07619	-0.110214	0.0517912	-2.12804	0.0333334	0.253951
SEZ6L2	1.10396	-0.108181	0.051103	-2.11691	0.0342673	0.259565
SLC25A37	1.13701	-0.106217	0.0503246	-2.11063	0.0348044	0.262126
CHST12	1.10453	-0.107157	0.051073	-2.09811	0.0358953	0.268043
ARGLU1	1.07504	-0.108607	0.0517927	-2.09696	0.0359967	0.268043
RPL15	1.07556	-0.107483	0.0517613	-2.07651	0.0378471	0.280239
EEF1D	1.07383	-0.106926	0.0517936	-2.06447	0.0389734	0.286966
RPL10A	1.07305	-0.105829	0.0517941	-2.04325	0.0410273	0.300411
TRBC2	1.07273	-0.105389	0.0517955	-2.03472	0.0418792	0.304955
MUC20	1.16556	-0.100283	0.0496124	-2.02133	0.043246	0.313177
RPL18	1.07148	-0.103631	0.0517959	-2.00075	0.0454188	0.327115
PFN1	1.07101	-0.102971	0.0517967	-1.98798	0.0468137	0.335328
DDX17	1.07059	-0.102384	0.0517982	-1.97659	0.0480876	0.342592
LINC02227	1.09465	-0.0990806	0.051171	-1.93626	0.0528353	0.374392
USP8	1.10061	-0.098207	0.0510182	-1.92494	0.054237	0.380236
NRGN	1.06996	-0.0996477	0.0517667	-1.92494	0.0542371	0.380236
AL049780.1	1.09784	-0.0980258	0.0510796	-1.91908	0.0549745	0.383367
RPS9	1.06933	-0.0987663	0.0517674	-1.90788	0.0564061	0.39128
TSPAN14	1.10636	-0.0952697	0.0508381	-1.87398	0.0609327	0.420468
MACF1	1.07812	-0.0962947	0.0515156	-1.86923	0.0615905	0.421307
EPHB4	1.08952	-0.0956591	0.0512351	-1.86706	0.061893	0.421307
MGA	1.08821	-0.0956729	0.0512661	-1.8662	0.0620133	0.421307
HNRNPH1	1.06641	-0.0965021	0.0518016	-1.86292	0.0624736	0.422258
CEP104	1.15416	-0.0923444	0.0497293	-1.85694	0.0633192	0.42579
HS3ST1	1.09773	-0.0942757	0.051021	-1.84778	0.0646338	0.432423
LIMD2	1.06536	-0.0950279	0.0518023	-1.83443	0.0665894	0.441948
C20orf96	1.13199	0.0869837	0.0474413	1.8335	0.066728	0.441948
GMFB	1.09935	-0.0928943	0.0509609	-1.82285	0.0683254	0.449262
RPL26	1.06489	-0.094364	0.0518025	-1.82161	0.0685141	0.449262
RPL27	1.06442	-0.0936998	0.051803	-1.80877	0.0704868	0.459909
NPRL2	1.10369	-0.0898557	0.0508114	-1.76842	0.0769915	0.499876
RYBP	1.09271	-0.0891907	0.051055	-1.74695	0.0806457	0.521034
TTC17	1.10134	-0.088436	0.0508428	-1.7394	0.0819644	0.525121
JUND	1.06186	-0.0900781	0.0518056	-1.73877	0.0820751	0.525121
RPL38	1.06165	-0.0897821	0.0518059	-1.73305	0.0830873	0.529029
FAU	1.06149	-0.08956	0.0518059	-1.72876	0.0838516	0.531329
RPL22	1.06102	-0.0888936	0.0518063	-1.71588	0.0861836	0.54195
ITSN2	1.06091	-0.0887455	0.051807	-1.713	0.0867124	0.54195
SLC35E3	1.10417	-0.0869271	0.0507534	-1.71273	0.0867614	0.54195
TMSB10	1.06332	-0.0884387	0.0517429	-1.70919	0.0874149	0.543457
RPL7	1.06065	-0.0883751	0.0518067	-1.70586	0.0880338	0.544735
RBM39	1.06165	-0.0879259	0.0517754	-1.69822	0.0894667	0.551015
KCNQ1OT1	1.11227	-0.0854924	0.0505451	-1.69141	0.0907589	0.556373
SFPQ	1.05955	-0.0868183	0.0518083	-1.67576	0.0937853	0.572264
GNAQ	1.1062	-0.0843621	0.0506656	-1.66508	0.0958978	0.582458
RIPOR2	1.06029	-0.086	0.0517771	-1.66097	0.0967202	0.58251
RPL8	1.05898	-0.0860022	0.0518086	-1.66	0.0969147	0.58251
VAMP2	1.06018	-0.0858518	0.0517769	-1.65811	0.0972953	0.58251
YTHDC1	1.06139	-0.0857017	0.0517449	-1.65623	0.0976744	0.58251
RPL19	1.05872	-0.0856311	0.0518088	-1.65283	0.0983653	0.583989
PLAG1	1.10312	-0.0837213	0.0507256	-1.65047	0.098846	0.584211
SCYL3	1.08633	-0.084003	0.0511202	-1.64325	0.100332	0.590347
CXCR4	1.05793	-0.0845172	0.0518101	-1.63129	0.10283	0.601143
EPS15	1.09721	-0.082788	0.0508468	-1.62819	0.103485	0.601143
GLIDR	1.11117	-0.0822408	0.050518	-1.62795	0.103535	0.601143
SEMA3E	1.09454	-0.0827128	0.0509073	-1.62477	0.104211	0.602411
PPIA	1.05715	-0.0834024	0.0518106	-1.60976	0.107451	0.618059
RPL12	1.05835	-0.0832549	0.0517784	-1.60791	0.107855	0.618059
RPL35	1.05689	-0.0830306	0.0518108	-1.60257	0.109029	0.622076
ADAM10	1.08952	-0.0811932	0.0509997	-1.59203	0.111378	0.632739
RPL14	1.06269	-0.0820029	0.0516523	-1.58759	0.112378	0.635683
LINC00574	1.07106	-0.0809214	0.0514323	-1.57336	0.115636	0.651319
MS4A1	1.05558	-0.0811703	0.051812	-1.56663	0.117201	0.653847
RPS25	1.05684	-0.0810997	0.0517801	-1.56623	0.117294	0.653847
AGMAT	1.12278	-0.0785603	0.050197	-1.56504	0.117573	0.653847
WDR66	1.08178	-0.0795047	0.0511544	-1.55421	0.120134	0.665281
RNF213	1.05495	-0.0802765	0.051813	-1.54935	0.121298	0.668915
H2AFY	1.07619	-0.0789706	0.0512782	-1.54004	0.12355	0.678494
CD79A	1.05448	-0.0796057	0.0518129	-1.53641	0.124439	0.68054
YIPF4	1.09219	-0.0776853	0.0508807	-1.52681	0.126808	0.690631
JUNB	1.05589	-0.0779059	0.0517517	-1.50538	0.132227	0.713269
GON4L	1.09135	-0.0765333	0.0508814	-1.50415	0.132543	0.713269
RASAL2	1.07613	-0.077079	0.0512502	-1.50397	0.132588	0.713269
CFL1	1.05385	-0.0768542	0.0517835	-1.48414	0.137771	0.738138
PCSK7	1.06614	-0.0758386	0.0514678	-1.47352	0.140612	0.75031
NCOR1	1.05182	-0.0757991	0.0518161	-1.46285	0.143509	0.762682
ANP32B	1.05412	-0.0753725	0.0517526	-1.4564	0.145282	0.769004
SH3BGRL3	1.05213	-0.0743905	0.051785	-1.43653	0.150852	0.795294
DDX52	1.07357	-0.0734952	0.0512513	-1.43402	0.151568	0.795881
UTRN	1.05056	-0.0740042	0.0518179	-1.42816	0.153246	0.801502
HNRNPA2B1	1.05171	-0.0737926	0.0517857	-1.42496	0.154169	0.803139
ANKRD11	1.0503	-0.07363	0.051818	-1.42094	0.155335	0.806032
HLA-DPA1	1.05014	-0.0734054	0.0518176	-1.41661	0.156596	0.809387
RPSA	1.05004	-0.0732557	0.0518177	-1.41372	0.157444	0.810591
HLA-DPB1	1.04988	-0.0730311	0.0518178	-1.40938	0.158722	0.813991
RPL5	1.04978	-0.0728813	0.051818	-1.40649	0.15958	0.814267
UPF2	1.04972	-0.0728064	0.0518183	-1.40503	0.160011	0.814267
DOCK5	1.06965	-0.0716327	0.0513145	-1.39595	0.162728	0.824906
SLCO1B1	1.06954	-0.0714857	0.0513145	-1.39309	0.163593	0.826112
ACAP1	1.0503	-0.0717729	0.051787	-1.38593	0.16577	0.83391
DDX5	1.04883	-0.0715326	0.0518193	-1.38042	0.167456	0.83919
LINC01252	1.05731	-0.0706755	0.0515971	-1.36976	0.170763	0.852519
SRGAP1	1.06845	-0.0699412	0.0513157	-1.36296	0.172895	0.859908
AC005091.1	1.0493	-0.07035	0.0517877	-1.35843	0.174328	0.862589
HDHD3	1.06933	-0.0693705	0.0512851	-1.35264	0.176169	0.862589
LRRFIP1	1.07059	-0.0693151	0.0512544	-1.35237	0.176256	0.862589
MAN2A1	1.06411	-0.0692978	0.0514097	-1.34795	0.177674	0.862589
PSMB2	1.0777	-0.0684019	0.05107	-1.33938	0.180448	0.862589
YWHAB	1.07765	-0.068329	0.0510701	-1.33794	0.180915	0.862589
CHD3	1.04711	-0.0690568	0.0518209	-1.33261	0.182661	0.862589
PPDPF	1.04706	-0.0689817	0.0518208	-1.33116	0.183137	0.862589
IL2RG	1.04821	-0.0687756	0.0517894	-1.32799	0.184183	0.862589
NEDD4L	1.09486	-0.0670856	0.0506476	-1.32456	0.185318	0.862589
GRK2	1.04648	-0.0681554	0.0518216	-1.31519	0.188445	0.862589
FLNA	1.04643	-0.0680803	0.0518217	-1.31374	0.188933	0.862589
IL32	1.04627	-0.0678549	0.0518223	-1.30937	0.190408	0.862589
RPL23A	1.04622	-0.0677797	0.0518218	-1.30794	0.190894	0.862589
XIST	1.04726	-0.0674248	0.0517921	-1.30183	0.192973	0.862589
HOOK3	1.06358	-0.0667308	0.0513802	-1.29876	0.194025	0.862589
DNAH14	1.05061	-0.066664	0.0516949	-1.28957	0.197201	0.862589
ATRX	1.05657	-0.0659536	0.051538	-1.27971	0.200648	0.862589
TYW5	1.07399	-0.0650187	0.0511031	-1.2723	0.203265	0.862589
EIF3A	1.04455	-0.0653727	0.0518238	-1.26144	0.20715	0.862589
LINC01405	1.05966	-0.0648339	0.0514441	-1.26028	0.207569	0.862589
MYL6	1.04449	-0.0652974	0.0518235	-1.26	0.207671	0.862589
RPL7A	1.04559	-0.0650201	0.0517918	-1.25541	0.209329	0.862589
DST	1.08591	-0.0636559	0.0508006	-1.25306	0.210186	0.862589
ARHGEF1	1.04423	-0.0649209	0.0518241	-1.25272	0.210309	0.862589
CIRBP	1.04402	-0.0646197	0.0518242	-1.2469	0.212434	0.862589
S100A4	1.04402	-0.0646197	0.0518244	-1.2469	0.212435	0.862589
RASGRP2	1.04392	-0.064469	0.0518244	-1.24399	0.213503	0.862589
DMWD	1.05903	-0.0639431	0.0514447	-1.24295	0.213887	0.862589
DGKA	1.0436	-0.064017	0.051825	-1.23525	0.216736	0.862589
OAZ1	1.04716	-0.0635666	0.0517293	-1.22883	0.219135	0.862589
TRIR	1.04308	-0.0632633	0.0518252	-1.2207	0.222198	0.862589
SREK1	1.04434	-0.063214	0.0517935	-1.2205	0.222275	0.862589
DPP6	1.05569	-0.0628507	0.0515083	-1.2202	0.222387	0.862589
IGHD	1.04277	-0.0628109	0.0518253	-1.21197	0.225523	0.862589
ZKSCAN5	1.08544	-0.0612192	0.0507719	-1.20577	0.227906	0.862589
ABCA8	1.04251	-0.0624337	0.0518257	-1.20469	0.228324	0.862589
RGS16	1.11164	-0.0600857	0.0501527	-1.19805	0.230896	0.862589
NKG7	1.04224	-0.0620565	0.0518267	-1.19738	0.231157	0.862589
IFITM2	1.04204	-0.0617547	0.0518263	-1.19157	0.23343	0.862589
DDX21	1.04329	-0.0617072	0.0517942	-1.19139	0.2335	0.862589
ITGA11	1.04815	-0.0612936	0.0516671	-1.18632	0.235497	0.862589
FAM126A	1.09831	0.0576014	0.04861	1.18497	0.236029	0.862589
OGA	1.04423	-0.0612081	0.0517629	-1.18247	0.237019	0.862589
BRD4	1.04277	-0.0609532	0.051795	-1.17682	0.239268	0.862589
LSP1	1.04146	-0.0609242	0.0518269	-1.17553	0.239781	0.862589
NUMA1	1.04638	-0.0605889	0.0516993	-1.17195	0.241218	0.862589
WAC-AS1	1.08157	-0.0594199	0.0508334	-1.16892	0.242438	0.862589
2006-09-01	1.04104	-0.06032	0.0518272	-1.16387	0.244478	0.862589
FAM129C	1.04099	-0.0602445	0.0518272	-1.16241	0.245069	0.862589
CD52	1.04083	-0.0600178	0.0518274	-1.15803	0.246851	0.862589
SF1	1.04073	-0.0598667	0.0518277	-1.15511	0.248045	0.862589
LYRM4	1.06834	-0.058898	0.0511382	-1.15174	0.249427	0.862589
GPSM3	1.04031	-0.059262	0.051828	-1.14344	0.252858	0.862589
NBPF9	1.04026	-0.0591864	0.0518279	-1.14198	0.253463	0.862589
SAMHD1	1.04026	-0.0591864	0.0518284	-1.14197	0.253468	0.862589
AC097376.2	1.07049	-0.0582983	0.0510774	-1.14137	0.253715	0.862589
LRP1	1.05401	-0.0586299	0.0514801	-1.13889	0.254751	0.862589
KANK4	1.06029	-0.0584155	0.051324	-1.13817	0.255049	0.862589
ZNF527	1.06275	-0.0582565	0.0512619	-1.13645	0.255769	0.862589
AES	1.04125	-0.0587644	0.0517964	-1.13453	0.256573	0.862589
MOB3B	1.04366	-0.0585263	0.051733	-1.13131	0.257923	0.862589
PPP1R2	1.06505	-0.0578767	0.0512005	-1.13039	0.258311	0.862589
GLCCI1	1.05213	-0.0577763	0.0515119	-1.12161	0.262028	0.862589
TBC1D17	1.06594	-0.0573185	0.0511701	-1.12016	0.262647	0.862589
CCAR1	1.03932	-0.0578248	0.0518293	-1.11568	0.264559	0.862589
SLC5A8	1.05443	-0.0573939	0.0514495	-1.11554	0.26462	0.862589
PNN	1.03916	-0.0575978	0.0518296	-1.11129	0.266442	0.862589
AC006480.2	1.05286	-0.0569874	0.0514812	-1.10695	0.268314	0.862589
2001-09-01	1.039	-0.0573707	0.0518295	-1.10691	0.268332	0.862589
FAM210B	1.05276	-0.0568379	0.0514812	-1.10405	0.26957	0.862589
RPS7	1.0389	-0.0572193	0.0518295	-1.10399	0.269597	0.862589
PDGFRA	1.05401	-0.056797	0.05145	-1.10393	0.269626	0.862589
PPP1R12A	1.03885	-0.0571436	0.0518298	-1.10252	0.270234	0.862589
ADAM12	1.05134	-0.0566546	0.0515127	-1.09982	0.271412	0.862589
DIP2C	1.05636	-0.056492	0.0513883	-1.09932	0.27163	0.862589
TMEM106B	1.05997	-0.0561485	0.0512946	-1.09463	0.273679	0.862589
ELF2	1.04737	-0.0564772	0.0516073	-1.09436	0.273796	0.862589
FADS3	1.05616	-0.0561942	0.0513878	-1.09353	0.274161	0.862589
NBPF14	1.03832	-0.0563863	0.0518301	-1.08791	0.276637	0.862589
GSTM3	1.0584	-0.0557426	0.0513259	-1.08605	0.277455	0.862589
TANK	1.0696	-0.0552443	0.0510509	-1.08214	0.27919	0.862589
CCL5	1.03811	-0.0560832	0.0518315	-1.08203	0.279239	0.862589
PABPC1	1.03801	-0.0559317	0.0518309	-1.07912	0.280535	0.862589
MYH9	1.0379	-0.0557801	0.0518306	-1.0762	0.281838	0.862589
DUSP18	1.14851	-0.0527851	0.0492316	-1.07218	0.283639	0.862589
CD22	1.04261	-0.0551672	0.0517033	-1.067	0.285974	0.862589
H3F3A	1.03743	-0.0550979	0.0518311	-1.06303	0.287769	0.862589
RAP1B	1.03994	-0.0550192	0.0517672	-1.06282	0.287863	0.862589
NAP1L1	1.03858	-0.054907	0.0517992	-1.06	0.289146	0.862589
ARID4B	1.04475	-0.0545618	0.0516407	-1.05657	0.29071	0.862589
PLA2R1	1.05605	-0.0542188	0.0513583	-1.0557	0.291106	0.862589
DIP2A	1.04711	-0.0542596	0.0515774	-1.052	0.292798	0.862589
SDCCAG8	1.0697	-0.053589	0.0510196	-1.05036	0.293552	0.862589
SERF2	1.03822	-0.0543768	0.0517995	-1.04976	0.293831	0.862589
PTPN6	1.03691	-0.0543395	0.0518316	-1.04839	0.294461	0.862589
CORO1A	1.03675	-0.0541119	0.0518319	-1.04399	0.296491	0.862589
HES2	1.06431	-0.0532183	0.0511423	-1.04059	0.298065	0.862589
AL355075.4	1.06682	-0.053146	0.051081	-1.04043	0.298142	0.862589
CPEB1	1.05406	-0.0532122	0.0513901	-1.03546	0.300456	0.862589
LINC02188	1.05532	-0.0531757	0.051359	-1.03537	0.300495	0.862589
PRPF38B	1.03639	-0.0535807	0.0518327	-1.03372	0.301265	0.862589
HMGB2	1.03618	-0.0532771	0.0518324	-1.02787	0.304009	0.862589
EIF1	1.03869	-0.0532028	0.0517686	-1.0277	0.304089	0.862589
AHNAK	1.03592	-0.0528975	0.0518331	-1.02053	0.307475	0.862589
KAT6B	1.04214	-0.0526391	0.0516736	-1.01869	0.308352	0.862589
ADH6	1.05197	-0.0520528	0.0514221	-1.01227	0.311411	0.862589
PTK2B	1.0356	-0.0524418	0.0518331	-1.01174	0.31166	0.862589
EZR	1.03555	-0.0523658	0.051833	-1.01028	0.312362	0.862589
MLLT6	1.0367	-0.052178	0.0518011	-1.00727	0.313803	0.862589
TMC8	1.03534	-0.0520619	0.0518334	-1.00441	0.315182	0.862589
AC015849.3	1.05281	-0.05142	0.0513915	-1.00055	0.317042	0.862589
EIF5B	1.03513	-0.051758	0.0518337	-0.998539	0.318018	0.862589
CCDC170	1.05014	-0.0512643	0.051454	-0.996313	0.319098	0.862589
MLXIP	1.05134	-0.0511552	0.0514227	-0.994797	0.319835	0.862589
PDE11A	1.08654	-0.050303	0.0505704	-0.994711	0.319877	0.862589
MSN	1.03607	-0.0512671	0.0518019	-0.989676	0.322332	0.862589
SMAP2	1.03477	-0.0512259	0.0518339	-0.988272	0.32302	0.862589
RPS26	1.03466	-0.0510739	0.051834	-0.985336	0.324459	0.862589
TCF7	1.05474	-0.0505311	0.0513301	-0.984436	0.324901	0.862589
CHD1	1.07226	-0.0499997	0.0509006	-0.9823	0.325952	0.862589
MAP2K6	1.05338	-0.0504151	0.0513609	-0.981585	0.326304	0.862589
SEZ6	1.0582	-0.0499857	0.0512371	-0.975576	0.329275	0.862589
TECR	1.05438	-0.0500089	0.0513302	-0.974261	0.329927	0.862589
PRKD3	1.05809	-0.049837	0.0512374	-0.972669	0.330718	0.862589
FGFR1	1.05804	-0.0497627	0.0512373	-0.971219	0.331439	0.862589
RAB27A	1.05291	-0.0497428	0.0513615	-0.968484	0.332803	0.862589
PTPRC	1.03398	-0.0500851	0.0518353	-0.966236	0.333926	0.862589
IL7R	1.03398	-0.0500851	0.0518357	-0.966228	0.33393	0.862589
ANKRD12	1.04261	-0.0496271	0.0516134	-0.961516	0.336293	0.862589
SLC35B1	1.12927	-0.0476245	0.0495675	-0.960801	0.336652	0.862589
SNHG25	1.03377	-0.0497808	0.0518349	-0.960372	0.336868	0.862589
PFDN5	1.03372	-0.0497047	0.051835	-0.958902	0.337608	0.862589
OXA1L	1.04491	-0.049261	0.0515497	-0.955602	0.339273	0.862589
AC007114.2	1.04606	-0.0490786	0.0515183	-0.952643	0.340771	0.862589
SYNE2	1.03471	-0.0492917	0.0518043	-0.951498	0.341351	0.862589
TXNIP	1.0333	-0.0490957	0.0518356	-0.947142	0.343566	0.862589
CST3	1.0333	-0.0490957	0.0518356	-0.947142	0.343566	0.862589
RPL4	1.03456	-0.0490636	0.0518035	-0.947108	0.343584	0.862589
YPEL3	1.03581	-0.0490315	0.0517717	-0.947071	0.343602	0.862589
TOMM7	1.0332	-0.0489434	0.0518355	-0.944206	0.345064	0.862589
PIGB	1.03822	-0.048816	0.0517081	-0.94407	0.345134	0.862589
HSP90B1	1.03309	-0.0487911	0.0518358	-0.941263	0.34657	0.862589
ACTG1	1.03288	-0.0484865	0.0518359	-0.935384	0.34959	0.862589
TRAC	1.03283	-0.0484103	0.0518362	-0.933909	0.350351	0.862589
SRRM1	1.03267	-0.0481818	0.0518364	-0.929498	0.352631	0.862589
PHACTR4	1.04523	-0.0478748	0.0515192	-0.929261	0.352754	0.862589
SRSF4	1.03639	-0.048013	0.0517405	-0.927957	0.35343	0.862589
PAAF1	1.03764	-0.0479823	0.0517089	-0.92793	0.353444	0.862589
NABP1	1.06144	-0.0473384	0.0511161	-0.926096	0.354396	0.862589
C12orf45	1.03874	-0.0477244	0.0516771	-0.923512	0.355741	0.862589
ACIN1	1.03241	-0.0478008	0.0518365	-0.922146	0.356452	0.862589
DCP1A	1.04873	-0.0474091	0.0514255	-0.921898	0.356582	0.862589
MXRA7	1.04873	-0.0474091	0.0514255	-0.921898	0.356582	0.862589
EEF1B2	1.03215	-0.0474197	0.0518367	-0.914791	0.360301	0.862589
LPIN1	1.04219	-0.0471809	0.0515826	-0.914666	0.360367	0.862589
SAMD4B	1.05459	-0.046665	0.0512706	-0.91017	0.362733	0.862589
NOP53	1.03194	-0.0471148	0.0518369	-0.908905	0.363401	0.862589
ILF3	1.03189	-0.0470386	0.051837	-0.907433	0.364178	0.862589
NKTR	1.03314	-0.0470089	0.0518058	-0.907406	0.364192	0.862589
BPTF	1.03691	-0.0469204	0.0517099	-0.907378	0.364207	0.862589
GNAS	1.03309	-0.0469328	0.0518053	-0.905945	0.364965	0.862589
HMGCS1	1.03681	-0.0467686	0.0517095	-0.904449	0.365757	0.862589
TAGLN2	1.03152	-0.0465048	0.0518374	-0.897128	0.36965	0.862589
ARPC2	1.03147	-0.0464285	0.0518376	-0.895653	0.370438	0.862589
FNBP4	1.03273	-0.0463996	0.0518056	-0.895648	0.370441	0.862589
PPARA	1.0503	-0.0460021	0.0513642	-0.895607	0.370463	0.862589
SYDE2	1.06656	-0.0455711	0.0509646	-0.894173	0.371229	0.862589
LAPTM5	1.03137	-0.0462759	0.0518375	-0.892711	0.372012	0.862589
KIF1B	1.03885	-0.0460289	0.0516467	-0.891227	0.372807	0.862589
VAPA	1.05636	-0.0455655	0.0512096	-0.889785	0.373581	0.862589
DDX6	1.0412	-0.0457458	0.0515838	-0.886826	0.375172	0.862589
AC103702.2	1.07122	-0.0449497	0.0508438	-0.884075	0.376656	0.862589
SCRG1	1.04737	-0.0454573	0.0514272	-0.883915	0.376742	0.862589
SELL	1.03105	-0.0458181	0.051838	-0.883872	0.376765	0.862589
CEP41	1.05359	-0.0452468	0.0512716	-0.882492	0.377511	0.862589
OR1I1	1.0435	-0.0453887	0.051521	-0.880975	0.378331	0.862589
SNRNP70	1.03084	-0.0455129	0.0518382	-0.87798	0.379955	0.862589
EEF2	1.03069	-0.0452839	0.0518382	-0.873562	0.382357	0.862589
VCAN	1.04193	-0.0449631	0.0515532	-0.872169	0.383116	0.862589
SLC4A1	1.10338	-0.0436493	0.0500778	-0.87163	0.38341	0.862589
ASB8	1.04439	-0.0448342	0.0514901	-0.870734	0.383899	0.862589
TSC22D3	1.03058	-0.0451312	0.0518385	-0.870612	0.383966	0.862589
FUS	1.03058	-0.0451312	0.0518386	-0.870611	0.383967	0.862589
DMXL1	1.0732	-0.0441647	0.0507842	-0.869653	0.38449	0.862589
USP18	1.03675	-0.0448434	0.0516792	-0.867726	0.385544	0.862589
MPHOSPH8	1.03294	-0.0448481	0.051775	-0.866212	0.386374	0.862589
RACK1	1.03168	-0.0448751	0.0518066	-0.866204	0.386379	0.862589
EVL	1.03168	-0.0448751	0.0518067	-0.866202	0.386379	0.862589
NACA	1.03037	-0.0448258	0.0518386	-0.864719	0.387193	0.862589
PHIP	1.04538	-0.0444313	0.0514592	-0.863428	0.387902	0.862589
HLA-DQB1	1.03032	-0.0447494	0.0518386	-0.863245	0.388003	0.862589
CD19	1.03032	-0.0447494	0.0518386	-0.863244	0.388003	0.862589
DACT3	1.03639	-0.0443121	0.0516796	-0.857438	0.391203	0.862589
HSP90AB1	1.03011	-0.0444439	0.051839	-0.857346	0.391254	0.862589
DEK	1.03006	-0.0443675	0.0518389	-0.855873	0.392068	0.862589
CLEC2D	1.03126	-0.0442648	0.0518075	-0.854411	0.392878	0.862589
MYH7B	1.0424	-0.0438045	0.0515222	-0.850206	0.39521	0.862589
CD3E	1.02985	-0.044062	0.0518393	-0.849973	0.39534	0.862589
ZBTB8OS	1.04099	-0.0436032	0.0515539	-0.84578	0.397676	0.862589
GPM6B	1.07859	-0.0428001	0.0506352	-0.845263	0.397964	0.862589
CD82	1.04209	-0.0433515	0.0515225	-0.841409	0.400119	0.862589
JMJD1C	1.04951	-0.0430533	0.0513354	-0.838667	0.401656	0.862589
ZNF688	1.04575	-0.0431266	0.0514292	-0.838564	0.401714	0.862589
HCLS1	1.02943	-0.0434506	0.0518397	-0.838174	0.401933	0.862589
SPINT2	1.05574	-0.0428577	0.0511809	-0.837377	0.402381	0.862589
AC087164.1	1.03691	-0.0432239	0.0516487	-0.836883	0.402658	0.862589
FOXP1	1.04941	-0.0429033	0.0513355	-0.835744	0.403299	0.862589
PLCB2	1.02933	-0.0432978	0.0518398	-0.835223	0.403592	0.862589
NUBPL	1.04308	-0.0429495	0.0514915	-0.834109	0.40422	0.862589
LINC00926	1.02922	-0.0431449	0.0518398	-0.832274	0.405255	0.862589
CDK13	1.03545	-0.0429449	0.0516808	-0.830965	0.405993	0.862589
SON	1.02912	-0.0429919	0.0518401	-0.829318	0.406925	0.862589
PIAS2	1.04146	-0.0424452	0.0515234	-0.823804	0.410051	0.862589
RPLP0	1.02891	-0.0426861	0.0518402	-0.823416	0.410271	0.862589
ARL4C	1.03513	-0.0424889	0.0516814	-0.82213	0.411003	0.862589
ZFC3H1	1.02886	-0.0426096	0.0518404	-0.821938	0.411112	0.862589
PRKCB	1.0288	-0.0425331	0.0518404	-0.820464	0.411952	0.862589
2009-09-01	1.0288	-0.0425331	0.0518404	-0.820463	0.411952	0.862589
ARHGDIB	1.0287	-0.0423802	0.0518405	-0.817511	0.413636	0.862589
UCP2	1.02865	-0.0423037	0.0518405	-0.816035	0.41448	0.862589
AKAP9	1.02985	-0.0422034	0.0518091	-0.814593	0.415305	0.862589
CAST	1.10992	-0.0404383	0.0498795	-0.81072	0.417527	0.862589
TLN1	1.02844	-0.0419976	0.0518408	-0.810128	0.417867	0.862589
ATM	1.03461	-0.0417285	0.0516817	-0.807413	0.419428	0.862589
JPX	1.03335	-0.0417516	0.0517132	-0.807368	0.419454	0.862589
PSAP	1.02833	-0.0418446	0.051841	-0.807172	0.419567	0.862589
PRDM2	1.02828	-0.0417681	0.0518409	-0.805697	0.420417	0.862589
RAPGEF4	1.03576	-0.0415535	0.05165	-0.804521	0.421096	0.862589
MDM4	1.04319	-0.0412666	0.0514615	-0.801894	0.422614	0.862589
RPL24	1.02812	-0.0415385	0.0518411	-0.801267	0.422977	0.862589
SYNJ2	1.04805	-0.0409525	0.0513369	-0.797721	0.425032	0.862589
CD79B	1.02797	-0.0413089	0.0518412	-0.796836	0.425547	0.862589
FBXO22	1.04674	-0.0408992	0.051368	-0.796201	0.425915	0.862589
GIGYF1	1.02786	-0.0411558	0.0518414	-0.793878	0.427266	0.862589
LYZ	1.02786	-0.0411558	0.0518422	-0.793866	0.427273	0.862589
IFI44L	1.03534	-0.0409456	0.0516505	-0.792745	0.427927	0.862589
FCN1	1.02907	-0.0410568	0.0518098	-0.792453	0.428097	0.862589
BAZ2A	1.02771	-0.0409261	0.0518416	-0.789445	0.429852	0.862589
NPAS3	1.04899	-0.0404807	0.0513061	-0.789004	0.43011	0.862589
HNRNPDL	1.02755	-0.0406964	0.0518417	-0.785012	0.432446	0.862589
FAM120AOS	1.03001	-0.0405762	0.0517778	-0.78366	0.43324	0.862589
SET	1.03362	-0.0402827	0.0516827	-0.779424	0.43573	0.862589
NUCKS1	1.02734	-0.04039	0.051842	-0.779098	0.435922	0.862589
FMNL1	1.02724	-0.0402368	0.051842	-0.776142	0.437665	0.862589
BTN3A1	1.02708	-0.040007	0.0518424	-0.771704	0.44029	0.862589
ALDH7A1	1.03707	-0.0397638	0.0515882	-0.770793	0.44083	0.862589
SCN2A	1.03445	-0.039653	0.0516517	-0.7677	0.442666	0.862589
PPP2R5C	1.02692	-0.0397771	0.0518426	-0.767267	0.442923	0.862589
AC010931.2	1.03184	-0.0395416	0.0517149	-0.764609	0.444505	0.862589
PCM1	1.03184	-0.0395416	0.0517151	-0.764606	0.444506	0.862589
ATP5F1E	1.02682	-0.0396238	0.0518425	-0.764313	0.444681	0.862589
PCNX2	1.10563	-0.0380605	0.0499379	-0.762156	0.445967	0.862589
IRF3	1.02671	-0.0394706	0.0518426	-0.761353	0.446446	0.862589
PURA	1.03796	-0.0392126	0.051557	-0.760567	0.446916	0.862589
PAQR8	1.04041	-0.0390972	0.0514944	-0.759251	0.447702	0.862589
AL022322.2	1.03665	-0.0391566	0.0515886	-0.759017	0.447842	0.862589
DAZAP2	1.03158	-0.0391603	0.0517153	-0.757228	0.448913	0.862589
CCDC91	1.03529	-0.0390245	0.0516203	-0.755993	0.449654	0.862589
YWHAZ	1.0265	-0.039164	0.0518428	-0.755436	0.449987	0.862589
BOD1L1	1.0265	-0.039164	0.0518433	-0.75543	0.449991	0.862589
PAG1	1.15416	-0.0368659	0.0488603	-0.754516	0.45054	0.862589
HLA-F	1.02645	-0.0390873	0.0518431	-0.753954	0.450877	0.862589
PAWR	1.05396	-0.0385096	0.0511532	-0.75283	0.451552	0.862589
HNRNPL	1.02629	-0.0388573	0.0518431	-0.749517	0.453546	0.862589
RILPL1	1.03623	-0.0385492	0.051589	-0.747237	0.45492	0.862589
SEC24D	1.03492	-0.0384923	0.0516206	-0.745678	0.455862	0.862589
DDX24	1.04742	-0.0382285	0.0513079	-0.74508	0.456223	0.862589
FZD3	1.0424	-0.0383031	0.0514322	-0.744729	0.456436	0.862589
KLHL36	1.0298	-0.0384163	0.0517475	-0.74238	0.457857	0.862589
THOC2	1.02603	-0.0384738	0.0518436	-0.742114	0.458018	0.862589
FXYD5	1.02598	-0.0383971	0.0518434	-0.740637	0.458914	0.862589
BCLAF1	1.02598	-0.0383971	0.0518436	-0.740634	0.458916	0.862589
CHD2	1.02844	-0.0382824	0.0517796	-0.739333	0.459705	0.862589
GABPB1-AS1	1.03586	-0.0380175	0.0515896	-0.736922	0.46117	0.862589
HMGN2	1.02582	-0.038167	0.0518435	-0.736196	0.461611	0.862589
SAFB2	1.02577	-0.0380903	0.0518436	-0.734716	0.462513	0.862589
FAM133A	1.04329	-0.0377564	0.0514014	-0.73454	0.462619	0.862589
IREB2	1.03566	-0.0377136	0.0515897	-0.73103	0.464761	0.862589
LDB3	1.04559	-0.0374194	0.0513395	-0.728862	0.466086	0.862589
ZC3H13	1.02556	-0.0377834	0.051844	-0.72879	0.46613	0.862589
ZEB2	1.02556	-0.0377834	0.0518441	-0.728789	0.466131	0.862589
TACC1	1.03806	-0.0375258	0.0515269	-0.728276	0.466444	0.862589
AL670729.3	1.0355	-0.0374856	0.0515899	-0.726607	0.467467	0.862589
BTG1	1.02546	-0.0376299	0.051844	-0.725829	0.467943	0.862589
SPTAN1	1.02786	-0.0374404	0.0517804	-0.723063	0.469641	0.862589
DAAM2	1.03158	-0.0373105	0.0516849	-0.721885	0.470365	0.862589
RPS10	1.02525	-0.0373229	0.0518442	-0.719905	0.471583	0.862589
TPM3	1.02645	-0.0372284	0.0518124	-0.718524	0.472434	0.862589
CELF4	1.04397	-0.0369094	0.0513709	-0.718489	0.472456	0.862589
ARHGEF26	1.03895	-0.0369778	0.0514959	-0.718073	0.472712	0.862589
NEUROD1	1.03769	-0.036995	0.0515272	-0.71797	0.472776	0.862589
SYNE1	1.02765	-0.0371342	0.051781	-0.717139	0.473288	0.862589
ZBTB7A	1.03006	-0.0369463	0.0517169	-0.714395	0.474983	0.862589
AC046130.1	1.04381	-0.0366832	0.0513711	-0.714084	0.475175	0.862589
GIGYF2	1.02488	-0.0367855	0.0518446	-0.709533	0.477994	0.862589
RBM6	1.02488	-0.0367855	0.0518446	-0.709533	0.477994	0.862589
AP000253.1	1.07117	-0.0359571	0.0507003	-0.709209	0.478195	0.862589
OFD1	1.02985	-0.0366407	0.0517171	-0.708483	0.478645	0.862589
CNN2	1.02472	-0.0365551	0.0518447	-0.705088	0.480756	0.862589
PRRG3	1.01772	0.0357983	0.050844	0.704082	0.481382	0.862589
ABAT	1.02462	-0.0364015	0.0518448	-0.702125	0.482601	0.862589
PSME1	1.02446	-0.036171	0.051845	-0.697676	0.48538	0.862589
SCN11A	1.03947	-0.0359011	0.0514654	-0.697577	0.485442	0.862589
TMEM259	1.02441	-0.0360942	0.0518452	-0.696192	0.486308	0.862589
TRBC1	1.02441	-0.0360942	0.0518454	-0.69619	0.48631	0.862589
AP001462.1	1.02938	-0.0359528	0.0517176	-0.695174	0.486946	0.862589
STK10	1.02561	-0.0360012	0.0518132	-0.694826	0.487164	0.862589
PLCE1	1.04554	-0.0355212	0.0513097	-0.692289	0.488756	0.862589
SP100	1.02927	-0.0357998	0.0517179	-0.692214	0.488803	0.862589
BRD2	1.02666	-0.0356784	0.0517816	-0.689017	0.490813	0.862589
IRF2BPL	1.04036	-0.0353558	0.0514344	-0.687395	0.491834	0.862589
NFATC2IP	1.03032	-0.0354785	0.0516863	-0.686419	0.492449	0.862589
HNRNPU	1.02525	-0.0354639	0.0518137	-0.684451	0.493691	0.862589
HNRNPD	1.02399	-0.0354795	0.0518456	-0.68433	0.493767	0.862589
GSTK1	1.02394	-0.0354026	0.0518458	-0.682845	0.494705	0.862589
RSF1	1.02394	-0.0354026	0.051846	-0.682842	0.494707	0.862589
LCP1	1.02384	-0.0352489	0.0518458	-0.679879	0.496581	0.862589
EWSR1	1.02384	-0.0352489	0.0518459	-0.679879	0.496581	0.862589
AC008124.1	1.03377	-0.0349755	0.0515917	-0.677928	0.497818	0.862589
MYO10	1.04617	-0.0346034	0.0512794	-0.674801	0.499802	0.862589
FDX2	1.02614	-0.0349116	0.0517821	-0.674203	0.500182	0.862589
CNKSR2	1.02859	-0.0348055	0.0517184	-0.67298	0.50096	0.862589
PCDH17	1.03733	-0.0346277	0.0514976	-0.672414	0.50132	0.862589
AP3D1	1.02352	-0.0347876	0.0518461	-0.670978	0.502235	0.862589
LMOD3	1.04978	-0.0343361	0.051187	-0.670796	0.50235	0.862589
SUPT5H	1.02472	-0.0346961	0.0518143	-0.669624	0.503097	0.862589
IK	1.02467	-0.0346193	0.0518143	-0.668141	0.504043	0.862589
ATP2B1	1.02588	-0.0345281	0.0517827	-0.666788	0.504907	0.862589
MTCH1	1.02336	-0.0345569	0.0518463	-0.666526	0.505075	0.862589
SMARCA2	1.02331	-0.03448	0.0518464	-0.665041	0.506024	0.862589
TAPBP	1.02326	-0.0344031	0.0518464	-0.663558	0.506973	0.862589
SLC30A7	1.02033	0.0337165	0.0508124	0.663549	0.506979	0.862589
ANKS1B	1.03576	-0.0341862	0.0515294	-0.663432	0.507054	0.862589
MVP	1.03691	-0.0340206	0.0514981	-0.660619	0.508856	0.862589
AKNA	1.02316	-0.0342492	0.0518466	-0.660588	0.508877	0.862589
ITPRIPL1	1.03566	-0.0340342	0.0515295	-0.660481	0.508945	0.862589
PTEN	1.03314	-0.0340616	0.0515925	-0.660204	0.509123	0.862589
CLSPN	1.02687	-0.0341305	0.0517507	-0.659518	0.509563	0.862589
ACADSB	1.03058	-0.0340127	0.0516556	-0.658451	0.510248	0.862589
EML4	1.03681	-0.0338688	0.0514982	-0.657669	0.510751	0.862589
CATSPER2	1.03424	-0.0338196	0.0515611	-0.655913	0.51188	0.862589
TTN	1.0242	-0.0339278	0.0518153	-0.654784	0.512607	0.862589
S100A9	1.0254	-0.0338374	0.0517858	-0.653412	0.513491	0.862589
RPL7L1	1.02912	-0.0337205	0.0516876	-0.652391	0.514149	0.862589
TTC28	1.03409	-0.0335913	0.0515612	-0.651484	0.514734	0.862589
H3F3B	1.02279	-0.0337107	0.0518469	-0.650196	0.515565	0.862589
CDC42SE1	1.02279	-0.0337107	0.0518469	-0.650196	0.515566	0.862589
TRAF3IP3	1.02279	-0.0337107	0.0518469	-0.650196	0.515566	0.862589
RAB11FIP1	1.03273	-0.033452	0.0515928	-0.648385	0.516736	0.862589
CCDC66	1.06771	-0.0328798	0.0507325	-0.648101	0.516919	0.862589
TAF3	1.02389	-0.0334667	0.0518152	-0.645885	0.518354	0.862589
MYO1F	1.02384	-0.0333898	0.0518154	-0.644399	0.519317	0.862589
CSNK1A1	1.03252	-0.0331471	0.051593	-0.642473	0.520566	0.862589
CCDC190	1.04251	-0.0329718	0.0513428	-0.64219	0.52075	0.862589
OST4	1.02499	-0.0332233	0.0517834	-0.641582	0.521145	0.862589
DYNC1H1	1.02242	-0.0331719	0.0518473	-0.6398	0.522302	0.862589
ARPC4	1.02242	-0.0331719	0.0518473	-0.6398	0.522302	0.862589
INPP5D	1.02242	-0.0331719	0.0518474	-0.639799	0.522303	0.862589
AKAP13	1.02242	-0.0331719	0.0518475	-0.639798	0.522304	0.862589
EMP3	1.02237	-0.0330949	0.0518474	-0.638314	0.523269	0.862589
CANX	1.02232	-0.0330179	0.0518474	-0.636829	0.524236	0.862589
PPIG	1.02232	-0.0330179	0.0518476	-0.636827	0.524237	0.862589
RAB31	1.05087	-0.0322877	0.0511271	-0.631518	0.527702	0.862589
RPA4	1.02462	-0.0326857	0.0517837	-0.631196	0.527912	0.862589
SRSF2	1.02211	-0.03271	0.0518477	-0.630886	0.528115	0.862589
SRSF5	1.02211	-0.03271	0.0518477	-0.630885	0.528115	0.862589
UBXN4	1.02211	-0.03271	0.0518478	-0.630884	0.528116	0.862589
WAC	1.03456	-0.0324375	0.0515307	-0.629479	0.529036	0.862589
STK4	1.02206	-0.032633	0.0518478	-0.629399	0.529088	0.862589
HNRNPC	1.02326	-0.032544	0.0518159	-0.628069	0.529959	0.862589
BANK1	1.02321	-0.032467	0.051816	-0.626584	0.530932	0.862589
ATP2A3	1.0219	-0.0324019	0.0518478	-0.624942	0.532009	0.862589
NR3C1	1.0219	-0.0324019	0.0518478	-0.624942	0.532009	0.862589
HNRNPA1	1.0219	-0.0324019	0.0518479	-0.624942	0.532009	0.862589
POU2F2	1.02551	-0.0321364	0.0517524	-0.620964	0.534623	0.862589
COX4I1	1.02169	-0.0320938	0.051848	-0.618997	0.535918	0.862589
STMP1	1.04167	-0.0317634	0.0513436	-0.618644	0.536151	0.862589
PRKAR2A	1.03288	-0.0318397	0.0515625	-0.617496	0.536907	0.862589
RPAP2	1.03163	-0.0318507	0.0515941	-0.617332	0.537016	0.862589
DCD	1.05161	-0.0315281	0.051097	-0.617024	0.537219	0.862589
TMA7	1.02159	-0.0319397	0.0518482	-0.616024	0.537879	0.862589
CYBA	1.02153	-0.0318627	0.0518483	-0.614537	0.538861	0.862589
ATP5MC2	1.02153	-0.0318627	0.0518483	-0.614536	0.538861	0.862589
TNRC6B	1.0265	-0.0317416	0.051721	-0.613708	0.539408	0.862589
HLA-DMA	1.02148	-0.0317856	0.0518483	-0.61305	0.539843	0.862589
ACBD3	1.02143	-0.0317085	0.0518484	-0.611563	0.540827	0.862589
ATF4	1.02143	-0.0317085	0.0518485	-0.611562	0.540828	0.862589
ARHGAP30	1.02143	-0.0317085	0.0518486	-0.61156	0.540829	0.862589
TUBGCP4	1.03142	-0.0315455	0.0515943	-0.611414	0.540926	0.862589
KLF2	1.02138	-0.0316315	0.0518485	-0.610075	0.541812	0.862589
AC004156.1	1.0401	-0.0313202	0.0513751	-0.609638	0.542102	0.862589
TUT4	1.02509	-0.0315222	0.0517528	-0.609093	0.542463	0.862589
CYP3A5	1.07504	-0.0307488	0.0505253	-0.608582	0.542802	0.862589
PTP4A2	1.03006	-0.0314033	0.051626	-0.608284	0.542999	0.862589
ZFP36L2	1.02253	-0.0314667	0.0518168	-0.607268	0.543673	0.862589
TSHR	1.02499	-0.0313687	0.0517528	-0.606125	0.544432	0.862589
RHOA	1.02122	-0.0314003	0.0518486	-0.605615	0.54477	0.862589
MMP3	1.0287	-0.0312608	0.0516577	-0.605153	0.545077	0.862589
ABHD18	1.03618	-0.0311233	0.051469	-0.604701	0.545378	0.862589
ITGAL	1.02117	-0.0313232	0.0518488	-0.604126	0.54576	0.862589
TTC21A	1.02488	-0.0312151	0.0517529	-0.603156	0.546405	0.862589
AL031846.2	1.03356	-0.0309912	0.0515317	-0.601401	0.547573	0.862589
SUGP2	1.02232	-0.0311588	0.0518169	-0.601325	0.547624	0.862589
PF4	1.02106	-0.031169	0.0518488	-0.601153	0.547738	0.862589
SYTL1	1.02091	-0.0309377	0.051849	-0.596689	0.550715	0.862589
DNMT1	1.02091	-0.0309377	0.0518491	-0.596688	0.550716	0.862589
NBPF20	1.02085	-0.0308606	0.0518491	-0.595202	0.551709	0.862589
AZI2	1.03084	-0.0307058	0.0515949	-0.595132	0.551755	0.862589
GTF2H5	1.02828	-0.0306485	0.0516582	-0.593294	0.552984	0.862589
PCBP2	1.02201	-0.0306967	0.0518172	-0.592404	0.55358	0.862589
MMAB	1.02697	-0.0305815	0.0516898	-0.591634	0.554096	0.862589
WIPF2	1.0332	-0.030458	0.0515321	-0.59105	0.554487	0.862589
HLA-DMB	1.02065	-0.0305522	0.0518492	-0.589251	0.555693	0.862589
CHMP3	1.02561	-0.0304375	0.0517217	-0.588486	0.556206	0.862589
SRRT	1.02059	-0.0304751	0.0518494	-0.587762	0.556692	0.862589
FGF23	1.03058	-0.0303239	0.0515951	-0.587728	0.556715	0.862589
IL4R	1.02054	-0.0303979	0.0518493	-0.586275	0.557691	0.862589
ARPC1B	1.02676	-0.0302749	0.0516901	-0.585699	0.558078	0.862589
ITM2B	1.02049	-0.0303208	0.0518494	-0.584786	0.558692	0.862589
NQO2	1.02546	-0.0302072	0.0517219	-0.584032	0.559199	0.862589
TRIM44	1.02044	-0.0302437	0.0518495	-0.583297	0.559693	0.862589
TYROBP	1.02044	-0.0302437	0.0518498	-0.583294	0.559696	0.862589
ADD3	1.02666	-0.0301215	0.0516904	-0.58273	0.560075	0.862589
AC103691.1	1.02164	-0.0301575	0.0518176	-0.581993	0.560571	0.862589
EXOC3-AS1	1.02535	-0.0300537	0.051722	-0.581063	0.561198	0.862589
DHFR	1.0515	-0.0295726	0.0510678	-0.579085	0.562532	0.862589
SLC25A6	1.02028	-0.0300123	0.0518496	-0.578832	0.562702	0.862589
MORC2-AS1	1.02274	-0.0299176	0.0517858	-0.577719	0.563454	0.862589
HNRNPK	1.02148	-0.0299263	0.0518178	-0.57753	0.563581	0.862589
HNRNPM	1.02017	-0.0298579	0.0518498	-0.575854	0.564714	0.862589
CNOT7	1.0264	-0.0297381	0.0516905	-0.575311	0.565081	0.862589
TRIM41	1.03137	-0.0296281	0.0515642	-0.574586	0.565571	0.862589
DDX46	1.02138	-0.0297722	0.051818	-0.574553	0.565593	0.862589
SLTM	1.02012	-0.0297808	0.05185	-0.574365	0.565721	0.862589
RANGAP1	1.02133	-0.0296951	0.0518179	-0.573067	0.566599	0.862589
PSIP1	1.02133	-0.0296951	0.051818	-0.573066	0.5666	0.862589
SUN2	1.02002	-0.0296265	0.05185	-0.571388	0.567737	0.862589
SP110	1.02248	-0.0295327	0.0517862	-0.570281	0.568487	0.862589
IQGAP1	1.02122	-0.029541	0.051818	-0.570091	0.568616	0.862589
RAC2	1.02122	-0.029541	0.051818	-0.570091	0.568616	0.862589
GDPD1	1.01997	-0.0295493	0.0518499	-0.5699	0.568745	0.862589
AL157938.3	1.06614	-0.0288865	0.0507052	-0.569695	0.568885	0.862589
AFF4	1.03618	-0.0292912	0.0514391	-0.569434	0.569061	0.862589
CELF2	1.01991	-0.0294721	0.0518504	-0.568407	0.569759	0.862589
S100A6	1.01986	-0.0293949	0.0518502	-0.56692	0.570768	0.862589
CYTH4	1.01986	-0.0293949	0.0518502	-0.56692	0.570768	0.862589
IDH2	1.03733	-0.0291316	0.0514078	-0.566676	0.570935	0.862589
S100A8	1.02357	-0.0292938	0.0517554	-0.566004	0.571391	0.862589
BRD9	1.01981	-0.0293177	0.0518502	-0.565432	0.57178	0.862589
AC138028.1	1.02227	-0.0292248	0.0517863	-0.564334	0.572527	0.862589
ETS1	1.01976	-0.0292406	0.0518503	-0.563941	0.572794	0.862589
RERE	1.01976	-0.0292406	0.0518504	-0.563941	0.572794	0.862589
ZNF268	1.03963	-0.0288135	0.0513459	-0.561164	0.574686	0.862589
WIPF1	1.02085	-0.0290013	0.0518185	-0.559671	0.575704	0.862589
KMT2B	1.0196	-0.029009	0.0518504	-0.559474	0.575838	0.862589
LPP	1.02708	-0.0288869	0.0516595	-0.559178	0.57604	0.862589
TAX1BP1	1.03205	-0.028781	0.0515335	-0.558491	0.576509	0.862589
SF3B1	1.01955	-0.0289318	0.0518506	-0.557983	0.576856	0.862589
PSMA3	1.02326	-0.0288323	0.0517547	-0.557095	0.577462	0.862589
DAAM1	1.03074	-0.0287119	0.0515649	-0.556811	0.577657	0.862589
SCAF11	1.02075	-0.0288471	0.0518187	-0.556693	0.577737	0.862589
GDI1	1.01944	-0.0287773	0.0518506	-0.555004	0.578892	0.862589
RBBP6	1.01944	-0.0287773	0.0518508	-0.555003	0.578893	0.862589
FPGT-TNNI3K	1.02441	-0.0286712	0.0517231	-0.554322	0.579358	0.862589
CSK	1.01939	-0.0287001	0.0518506	-0.553515	0.579911	0.862589
EFHD2	1.01939	-0.0287001	0.0518508	-0.553513	0.579912	0.862589
GAPDH	1.01918	-0.0283912	0.0518509	-0.547555	0.583998	0.862589
GRAP2	1.02038	-0.0283072	0.0518191	-0.546269	0.584881	0.862589
GOLGA4	1.01913	-0.028314	0.0518512	-0.546062	0.585024	0.862589
REEP1	1.02535	-0.0282035	0.0516916	-0.545611	0.585334	0.862589
PKM	1.01908	-0.0282367	0.051851	-0.544574	0.586046	0.862589
CCNI	1.02028	-0.0281529	0.0518191	-0.543292	0.586929	0.862589
PRPF4B	1.01902	-0.0281595	0.0518513	-0.543081	0.587074	0.862589
CBX4	1.0264	-0.0278902	0.0516602	-0.539877	0.589282	0.862589
PXDN	1.02012	-0.0279214	0.0518192	-0.538824	0.590008	0.862589
VIM	1.01887	-0.0279277	0.0518513	-0.538612	0.590155	0.862589
NUMB	1.03131	-0.0277128	0.0515342	-0.537756	0.590746	0.862589
STPG1	1.02133	-0.0278381	0.0517873	-0.537546	0.590891	0.862589
ARHGAP4	1.01882	-0.0278504	0.0518513	-0.537122	0.591184	0.862589
NPM1	1.01882	-0.0278504	0.0518514	-0.537121	0.591184	0.862589
EPM2AIP1	1.02378	-0.0277489	0.0517238	-0.536481	0.591626	0.862589
RSRC2	1.01876	-0.0277732	0.0518514	-0.53563	0.592214	0.862589
METTL16	1.02499	-0.027666	0.0516921	-0.535208	0.592506	0.862589
PEBP1	1.02122	-0.0276839	0.0517875	-0.534568	0.592949	0.862589
CFLAR	1.01997	-0.0276899	0.0518197	-0.534351	0.593099	0.862589
CALM1	1.01871	-0.0276959	0.0518515	-0.534139	0.593245	0.862589
AL590399.1	1.04115	-0.0273631	0.0512848	-0.533553	0.593651	0.862589
AC092171.3	1.03116	-0.0274838	0.0515343	-0.53331	0.593819	0.862589
RAF1	1.02363	-0.0275182	0.051724	-0.53202	0.594712	0.862589
FAM241A	1.02608	-0.0274299	0.0516606	-0.530965	0.595443	0.862589
IRF1	1.02106	-0.0274526	0.0517878	-0.530099	0.596044	0.862589
MYCBP2	1.01855	-0.0274641	0.0518517	-0.529666	0.596344	0.862589
STAG2	1.031	-0.0272548	0.0515345	-0.528864	0.5969	0.862589
MBNL1	1.0185	-0.0273868	0.0518517	-0.528175	0.597378	0.862589
PAXBP1	1.03963	-0.0269901	0.0513162	-0.525956	0.598919	0.862589
ANXA6	1.0184	-0.0272322	0.0518518	-0.525193	0.599449	0.862589
EIF4B	1.0184	-0.0272322	0.0518518	-0.525193	0.599449	0.862589
SYNRG	1.02462	-0.0271283	0.0516925	-0.524802	0.599721	0.862589
ARHGDIA	1.01834	-0.0271549	0.0518518	-0.523702	0.600486	0.862589
CELF5	1.04204	-0.0268289	0.0512543	-0.523448	0.600663	0.862589
GPLD1	1.0208	-0.0270671	0.0517879	-0.522653	0.601216	0.862589
ARHGAP45	1.01829	-0.0270776	0.0518519	-0.52221	0.601524	0.862589
HNRNPA3	1.01829	-0.0270776	0.051852	-0.52221	0.601524	0.862589
ZHX1	1.03194	-0.0267917	0.0515035	-0.520192	0.60293	0.862589
UBB	1.01944	-0.0269179	0.05182	-0.519451	0.603447	0.862589
BDP1	1.01944	-0.0269179	0.0518201	-0.519449	0.603448	0.862589
PIM2	1.01819	-0.026923	0.051852	-0.519227	0.603602	0.862589
EPB41	1.01819	-0.026923	0.051852	-0.519227	0.603603	0.862589
CWF19L2	1.01819	-0.026923	0.0518522	-0.519226	0.603603	0.862589
NALCN	1.03309	-0.0266345	0.0514722	-0.517454	0.60484	0.862589
METAP2	1.01934	-0.0267635	0.0518202	-0.516468	0.605528	0.862589
PARVG	1.01808	-0.0267683	0.0518521	-0.516244	0.605684	0.862589
MATR3	1.01808	-0.0267683	0.0518522	-0.516243	0.605685	0.862589
ARHGAP9	1.01803	-0.026691	0.0518521	-0.514752	0.606726	0.862589
COX7C	1.01803	-0.026691	0.0518521	-0.514752	0.606726	0.862589
RAD54L2	1.02671	-0.0265045	0.0516296	-0.513358	0.607701	0.862589
SP140L	1.02169	-0.0265226	0.0517566	-0.51245	0.608336	0.862589
PAPOLA	1.02169	-0.0265226	0.0517566	-0.512449	0.608336	0.862589
CD226	1.02044	-0.0265272	0.0517883	-0.512223	0.608495	0.862589
PLAT	1.02666	-0.0264278	0.0516296	-0.511873	0.60874	0.862589
TCOF1	1.01793	-0.0265363	0.0518523	-0.511767	0.608814	0.862589
BAZ2B	1.01913	-0.0264545	0.0518204	-0.510504	0.609699	0.862589
ANKRD44	1.01782	-0.0263817	0.0518526	-0.508782	0.610905	0.862589
NLRC5	1.01777	-0.0263043	0.0518525	-0.507291	0.611951	0.862589
KCNJ14	1.03518	-0.026017	0.0514101	-0.506067	0.61281	0.862589
PNPLA2	1.01897	-0.0262228	0.0518205	-0.50603	0.612835	0.862589
PIGX	1.02143	-0.0261373	0.0517568	-0.505003	0.613557	0.862589
CPNE1	1.01766	-0.0261496	0.0518526	-0.504307	0.614046	0.862589
CNTRL	1.01766	-0.0261496	0.0518527	-0.504305	0.614047	0.862589
STAT6	1.01882	-0.025991	0.0518207	-0.501556	0.61598	0.862589
RBM3	1.01756	-0.0259949	0.0518527	-0.501322	0.616144	0.862589
ACAP2	1.03252	-0.025796	0.0514729	-0.501158	0.61626	0.862589
MIAT	1.03001	-0.0258033	0.0515358	-0.500687	0.616591	0.862589
LINC00954	1.02002	-0.0259099	0.0517888	-0.500299	0.616864	0.862589
CAMKK2	1.02624	-0.0258143	0.0516301	-0.499985	0.617086	0.862589
AP002495.1	1.02122	-0.025829	0.051757	-0.499044	0.617748	0.862589
BIRC3	1.02619	-0.0257376	0.0516303	-0.498497	0.618134	0.862589
PRPF40A	1.01746	-0.0258402	0.0518529	-0.498335	0.618248	0.862589
HAUS8	1.02242	-0.0257483	0.0517252	-0.49779	0.618632	0.862589
MTRNR2L6	1.03613	-0.0255573	0.0513793	-0.497424	0.61889	0.862589
COTL1	1.0174	-0.0257628	0.0518528	-0.496844	0.619299	0.862589
POLR2J3	1.0173	-0.025608	0.0518531	-0.493857	0.621407	0.862589
UBE2G2	1.02478	-0.0255107	0.0516621	-0.493799	0.621448	0.862589
RGS12	1.02227	-0.0255173	0.0517255	-0.493322	0.621785	0.862589
DLG1	1.02975	-0.0254211	0.0515359	-0.49327	0.621822	0.862589
CACYBP	1.01976	-0.025524	0.0517891	-0.492844	0.622122	0.862589
SIGIRR	1.01725	-0.0255306	0.0518531	-0.492365	0.622461	0.862589
STK38	1.01714	-0.0253758	0.0518532	-0.489378	0.624574	0.862589
GJD4	1.01834	-0.0252954	0.0518212	-0.488128	0.625459	0.862589
FKBP8	1.01834	-0.0252954	0.0518212	-0.488128	0.625459	0.862589
RRBP1	1.01704	-0.025221	0.0518533	-0.486392	0.626689	0.862589
LCK	1.01698	-0.0251436	0.0518534	-0.484899	0.627748	0.862589
TYK2	1.01698	-0.0251436	0.0518534	-0.484898	0.627748	0.862589
SARAF	1.01698	-0.0251436	0.0518535	-0.484898	0.627749	0.862589
PRMT7	1.02195	-0.0250552	0.0517257	-0.484385	0.628113	0.862589
EPHX4	1.03566	-0.0248733	0.0513801	-0.484105	0.628312	0.862589
RAB3GAP2	1.02441	-0.0249728	0.0516624	-0.483386	0.628822	0.862589
MSH2	1.03189	-0.0248808	0.0514735	-0.483371	0.628832	0.862589
GLG1	1.02065	-0.0249808	0.0517577	-0.482649	0.629345	0.862589
MTRNR2L3	1.0356	-0.0247973	0.0513799	-0.482627	0.629361	0.862589
SPOCK2	1.01814	-0.0249861	0.0518216	-0.482157	0.629694	0.862589
ITGB2	1.01688	-0.0249888	0.0518535	-0.481912	0.629868	0.862589
EIF4A2	1.01688	-0.0249888	0.0518535	-0.481912	0.629869	0.862589
MAST4	1.03058	-0.024807	0.051505	-0.481642	0.63006	0.862589
CHD8	1.01808	-0.0249088	0.0518216	-0.480665	0.630755	0.862589
MPHOSPH9	1.01929	-0.024829	0.0517896	-0.47942	0.63164	0.862589
AAK1	1.01667	-0.0246791	0.0518537	-0.475937	0.63412	0.862589
UNC13D	1.03283	-0.024421	0.0514426	-0.474724	0.634984	0.862589
TSC2	1.0241	-0.0245117	0.0516627	-0.474456	0.635175	0.862589
PSMA3-AS1	1.01662	-0.0246017	0.0518538	-0.474443	0.635184	0.862589
SAT1	1.02033	-0.0245179	0.0517581	-0.473702	0.635713	0.862589
GTF2IRD1	1.03278	-0.0243448	0.0514426	-0.473242	0.63604	0.862589
EIF3D	1.01657	-0.0245242	0.0518538	-0.472949	0.636249	0.862589
NEK8	1.02776	-0.0243523	0.0515682	-0.472235	0.636759	0.862589
U2AF2	1.01651	-0.0244468	0.0518539	-0.471455	0.637316	0.862589
N4BP2L2	1.02023	-0.0243636	0.0517584	-0.470718	0.637842	0.862589
HOOK2	1.01772	-0.0243674	0.0518219	-0.470215	0.638201	0.862589
CIB1	1.01646	-0.0243693	0.0518539	-0.469961	0.638383	0.862589
HAX1	1.02337	0.0238723	0.0508954	0.469046	0.639036	0.862589
GOLGB1	1.01641	-0.0242919	0.0518543	-0.468464	0.639453	0.862589
PTPRE	1.02886	-0.0241209	0.0515369	-0.468031	0.639762	0.862589
VPS53	1.01636	-0.0242144	0.051854	-0.466973	0.640519	0.862589
SMARCA4	1.01636	-0.0242144	0.051854	-0.466972	0.64052	0.862589
WAS	1.01636	-0.0242144	0.0518541	-0.466972	0.64052	0.862589
AC008115.1	1.02629	-0.0240473	0.0515999	-0.466035	0.641191	0.862589
ZRSR2	1.0163	-0.0241369	0.0518541	-0.465478	0.641589	0.862589
MEF2C	1.0163	-0.0241369	0.0518541	-0.465478	0.641589	0.862589
SP140	1.0163	-0.0241369	0.0518541	-0.465478	0.641589	0.862589
BAZ1A	1.01751	-0.0240579	0.0518223	-0.464239	0.642476	0.862589
PIK3CG	1.01625	-0.0240595	0.0518541	-0.463984	0.642659	0.862589
PBXIP1	1.01625	-0.0240595	0.0518542	-0.463983	0.64266	0.862589
SNAP47	1.02248	-0.0239749	0.0516948	-0.463777	0.642807	0.862589
NCOR2	1.01746	-0.0239806	0.0518222	-0.462747	0.643546	0.862589
MARK3	1.01746	-0.0239806	0.0518222	-0.462747	0.643546	0.862589
KTN1	1.01746	-0.0239806	0.0518224	-0.462745	0.643547	0.862589
CDC37	1.0162	-0.023982	0.0518542	-0.462489	0.643731	0.862589
AL357497.1	1.02242	-0.0238979	0.051695	-0.462286	0.643876	0.862589
BPNT1	1.02117	-0.0238992	0.0517267	-0.462029	0.644061	0.862589
HLA-DQA1	1.01615	-0.0239045	0.0518542	-0.460995	0.644802	0.862589
PGBD5	1.02112	-0.0238221	0.0517267	-0.460538	0.64513	0.862589
HDAC10	1.01735	-0.0238258	0.0518223	-0.45976	0.645689	0.862589
ANAPC5	1.0161	-0.0238271	0.0518544	-0.459499	0.645876	0.862589
KBTBD7	1.02478	-0.0236648	0.0516317	-0.458338	0.64671	0.862589
SFSWAP	1.01604	-0.0237496	0.0518544	-0.458005	0.646949	0.862589
LCMT2	1.02849	-0.0235851	0.0515372	-0.457633	0.647216	0.862589
UBC	1.01719	-0.0235936	0.0518225	-0.455278	0.648909	0.862589
SCFD1	1.01719	-0.0235936	0.0518225	-0.455278	0.648909	0.862589
PCLAF	1.02342	-0.023512	0.0516635	-0.455098	0.649039	0.862589
ZNF207	1.01589	-0.0235171	0.0518546	-0.45352	0.650174	0.862589
CTSW	1.01589	-0.0235171	0.0518547	-0.453519	0.650175	0.862589
KCNH2	1.08157	0.0224557	0.049531	0.453367	0.650285	0.862589
KMT2E	1.01709	-0.0234388	0.0518228	-0.452288	0.651061	0.862589
UNC5D	1.0345	-0.0232	0.0513811	-0.451528	0.651609	0.862589
SHISA5	1.01568	-0.0232071	0.0518548	-0.44754	0.654485	0.862589
SIX3	1.02938	-0.0230489	0.0515064	-0.447496	0.654517	0.862589
RAB11B	1.01562	-0.0231296	0.0518549	-0.446044	0.655565	0.862589
BAZ1B	1.01562	-0.0231296	0.0518549	-0.446044	0.655566	0.862589
ROCK1	1.01562	-0.0231296	0.0518549	-0.446043	0.655566	0.862589
ZNF302	1.03178	-0.0228958	0.0514438	-0.445064	0.656274	0.862589
DNAJB14	1.01683	-0.0230518	0.0518229	-0.444818	0.656451	0.862589
SRGN	1.01557	-0.023052	0.051855	-0.444548	0.656646	0.862589
RSRP1	1.01557	-0.023052	0.051855	-0.444548	0.656646	0.862589
TTL	1.02551	-0.0228962	0.0516008	-0.443719	0.657246	0.862589
C2CD6	1.05914	-0.0225221	0.0507702	-0.443609	0.657325	0.862589
CHD6	1.01547	-0.022897	0.0518551	-0.441557	0.65881	0.862589
AL357552.2	1.01793	-0.0228195	0.0517911	-0.440605	0.659499	0.862589
NCF1	1.01542	-0.0228195	0.051855	-0.440062	0.659892	0.862589
SPN	1.01542	-0.0228195	0.0518552	-0.440061	0.659893	0.862589
ATG12	1.01913	-0.0227422	0.0517593	-0.439384	0.660383	0.862589
TSEN2	1.01657	-0.0226646	0.0518231	-0.437344	0.661862	0.862589
MAZ	1.01526	-0.0225868	0.0518553	-0.435574	0.663146	0.862589
SMG1	1.02023	-0.0225108	0.0517277	-0.435179	0.663433	0.862589
IKZF3	1.01646	-0.0225097	0.0518234	-0.434353	0.664032	0.862589
NLRP1	1.01521	-0.0225093	0.0518553	-0.434078	0.664232	0.862589
OGT	1.01521	-0.0225093	0.0518554	-0.434078	0.664232	0.862589
TMEM243	1.0264	-0.0223593	0.0515696	-0.433575	0.664597	0.862589
PPP1R3D	1.01766	-0.0224327	0.0517914	-0.433135	0.664917	0.862589
CCNL2	1.01515	-0.0224317	0.0518555	-0.432582	0.665319	0.862589
ZRANB2	1.01515	-0.0224317	0.0518555	-0.432581	0.665319	0.862589
ATXN7	1.02384	-0.0222813	0.0516329	-0.431533	0.666081	0.862589
STXBP2	1.0151	-0.0223542	0.0518554	-0.431087	0.666405	0.862589
HP1BP3	1.0151	-0.0223542	0.0518555	-0.431086	0.666406	0.862589
CASP8	1.0151	-0.0223542	0.0518556	-0.431085	0.666407	0.862589
MYL12A	1.01505	-0.0222766	0.0518555	-0.42959	0.667494	0.862589
KCNAB2	1.01505	-0.0222766	0.0518555	-0.42959	0.667494	0.862589
RASSF1	1.01505	-0.0222766	0.0518555	-0.42959	0.667494	0.862589
GFOD1	1.02127	-0.0222028	0.0516962	-0.429487	0.667569	0.862589
AKAP17A	1.01625	-0.0221998	0.0518236	-0.428373	0.66838	0.862589
RNF149	1.01625	-0.0221998	0.0518236	-0.428373	0.66838	0.862589
AL139220.2	1.02248	-0.0221266	0.0516645	-0.428275	0.668451	0.862589
DIAPH1	1.015	-0.022199	0.0518556	-0.428093	0.668583	0.862589
CD4	1.015	-0.022199	0.0518557	-0.428093	0.668584	0.862589
LSM3	1.0162	-0.0221223	0.0518236	-0.426878	0.669468	0.862589
GTF3A	1.01991	-0.0220477	0.051728	-0.426224	0.669945	0.862589
TNRC6C	1.0174	-0.0220458	0.0517918	-0.425662	0.670354	0.862589
ZNF836	1.04978	-0.0216949	0.0509821	-0.425539	0.670444	0.862589
PARVA	1.02608	-0.021899	0.05157	-0.424646	0.671095	0.862589
NRDC	1.01484	-0.0219663	0.0518558	-0.423604	0.671855	0.862589
MTHFD1	1.01479	-0.0218887	0.0518557	-0.422108	0.672946	0.862589
KMT2C	1.01479	-0.0218887	0.0518559	-0.422107	0.672947	0.862589
PIK3R1	1.01474	-0.0218111	0.051856	-0.42061	0.67404	0.862589
FBXL17	1.0197	-0.0217389	0.0517283	-0.420252	0.674301	0.862589
SLC38A1	1.01594	-0.0217349	0.051824	-0.419399	0.674925	0.862589
AP1G2	1.01468	-0.0217336	0.0518559	-0.419114	0.675133	0.862589
SLC43A2	1.01965	-0.0216617	0.0517283	-0.418759	0.675392	0.862589
BX322234.1	1.02462	-0.0215905	0.0516018	-0.418406	0.67565	0.862589
CYTH1	1.01463	-0.021656	0.051856	-0.417617	0.676227	0.862589
FAM133B	1.01463	-0.021656	0.0518561	-0.417617	0.676227	0.862589
TTC9C	1.03205	-0.0214469	0.0514137	-0.417144	0.676573	0.862589
ANXA11	1.01458	-0.0215784	0.051856	-0.41612	0.677322	0.862589
SPTBN1	1.01458	-0.0215784	0.0518561	-0.41612	0.677322	0.862589
MICAL3	1.01704	-0.021504	0.0517921	-0.415199	0.677997	0.862589
AC004687.1	1.01453	-0.0215008	0.051856	-0.414624	0.678417	0.862589
PPM1K	1.01453	-0.0215008	0.0518561	-0.414624	0.678417	0.862589
ITK	1.01453	-0.0215008	0.0518561	-0.414623	0.678418	0.862589
RNH1	1.01573	-0.0214249	0.0518241	-0.413415	0.679302	0.862589
IL23R	1.05307	-0.0210262	0.0508916	-0.413156	0.679492	0.862589
NDUFS8	1.01819	-0.021351	0.0517604	-0.412497	0.679975	0.862589
IAH1	1.02812	-0.0212122	0.0515076	-0.411826	0.680467	0.862589
HINT1	1.01442	-0.0213455	0.0518561	-0.41163	0.680611	0.862589
SPI1	1.01442	-0.0213455	0.0518563	-0.411628	0.680612	0.862589
KANK1	1.02065	-0.0212775	0.0516969	-0.411581	0.680647	0.862589
RNASET2	1.01437	-0.0212679	0.0518563	-0.410132	0.681709	0.862589
SULT1A1	1.02305	-0.0211273	0.0516336	-0.409178	0.682409	0.862589
ADD1	1.01432	-0.0211903	0.0518563	-0.408635	0.682808	0.862589
CCNL1	1.01432	-0.0211903	0.0518563	-0.408635	0.682808	0.862589
AC011944.1	1.01678	-0.0211169	0.0517924	-0.407722	0.683478	0.862589
SMCHD1	1.01678	-0.0211169	0.0517926	-0.40772	0.683479	0.862589
CD53	1.01552	-0.0211148	0.0518244	-0.407429	0.683693	0.862589
VPS13C	1.01552	-0.0211148	0.0518244	-0.407429	0.683693	0.862589
CYLD	1.01552	-0.0211148	0.0518245	-0.407429	0.683693	0.862589
TBC1D10C	1.01427	-0.0211127	0.0518564	-0.407137	0.683907	0.862589
KMT2A	1.01672	-0.0210394	0.0517926	-0.406225	0.684577	0.862589
UGGT1	1.02917	-0.0209081	0.0514765	-0.406168	0.684619	0.862589
NOC2L	1.02917	-0.0209081	0.0514766	-0.406168	0.684619	0.862589
GOLGA8B	1.01421	-0.021035	0.0518565	-0.40564	0.685007	0.862589
CAPZB	1.01421	-0.021035	0.0518565	-0.40564	0.685007	0.862589
IFI16	1.01421	-0.021035	0.0518565	-0.405639	0.685008	0.862589
KPNB1	1.07519	-0.0204049	0.0503564	-0.40521	0.685323	0.862589
RUNX1	1.03053	0.020508	0.0507723	0.403921	0.686271	0.862589
MYO9A	1.01787	-0.0208869	0.0517607	-0.403529	0.686559	0.862589
AQR	1.04151	-0.0206288	0.0511664	-0.403171	0.686823	0.862589
ANP32A	1.01536	-0.0208822	0.0518246	-0.40294	0.686993	0.862589
MFHAS1	1.01782	-0.0208096	0.0517608	-0.402034	0.687659	0.862589
PCF11	1.01406	-0.0208021	0.0518566	-0.401147	0.688312	0.862589
SCAPER	1.01406	-0.0208021	0.0518566	-0.401147	0.688312	0.862589
CDK11A	1.01406	-0.0208021	0.0518567	-0.401147	0.688312	0.862589
ITGB7	1.014	-0.0207245	0.0518567	-0.39965	0.689415	0.862589
CDK11B	1.014	-0.0207245	0.0518567	-0.399649	0.689415	0.862589
FAM184B	1.01897	-0.0206575	0.0517291	-0.399341	0.689642	0.862589
CD84	1.01646	-0.0206522	0.051793	-0.398745	0.690081	0.862589
RAD21	1.01395	-0.0206468	0.0518567	-0.398152	0.690518	0.862589
PARP14	1.01395	-0.0206468	0.0518568	-0.398151	0.690519	0.862589
ARID4A	1.01395	-0.0206468	0.0518568	-0.398151	0.690519	0.862589
AC007491.1	1.01892	-0.0205803	0.0517291	-0.397847	0.690743	0.862589
MYO1G	1.0139	-0.0205692	0.0518568	-0.396654	0.691623	0.862589
ITGB1	1.0139	-0.0205692	0.0518568	-0.396653	0.691623	0.862589
CALR	1.0139	-0.0205692	0.0518569	-0.396653	0.691623	0.862589
EMC10	1.01887	-0.020503	0.0517293	-0.396351	0.691846	0.862589
PSMB9	1.01636	-0.0204973	0.0517929	-0.395755	0.692286	0.862589
CD99	1.0151	-0.0204944	0.0518249	-0.395455	0.692507	0.862589
SF3B2	1.01385	-0.0204915	0.0518568	-0.395156	0.692728	0.862589
EHBP1L1	1.01385	-0.0204915	0.0518569	-0.395155	0.692728	0.862589
TGFB1	1.01385	-0.0204915	0.0518569	-0.395155	0.692728	0.862589
AHCYL1	1.0163	-0.0204198	0.0517929	-0.394258	0.69339	0.862589
MTPN	1.01379	-0.0204139	0.0518569	-0.393658	0.693834	0.862589
UBE2I	1.01379	-0.0204139	0.0518569	-0.393658	0.693834	0.862589
ARAF	1.01379	-0.0204139	0.0518569	-0.393658	0.693834	0.862589
ANKRD36C	1.01379	-0.0204139	0.0518571	-0.393656	0.693835	0.862589
UBE3B	1.02248	-0.0202805	0.0516343	-0.392772	0.694488	0.862589
PHF3	1.01374	-0.0203362	0.051857	-0.392159	0.694941	0.862589
FCER2	1.01495	-0.0202617	0.051825	-0.390964	0.695824	0.862589
EIF3K	1.01369	-0.0202585	0.051857	-0.390661	0.696048	0.862589
TRIM33	1.0174	-0.0201906	0.0517613	-0.390071	0.696484	0.862589
BLK	1.01489	-0.0201841	0.051825	-0.389466	0.696931	0.862589
CD47	1.01489	-0.0201841	0.0518251	-0.389466	0.696931	0.862589
PAFAH1B2	1.01986	-0.0201199	0.0516977	-0.389183	0.697141	0.862589
HCST	1.01364	-0.0201808	0.0518571	-0.389163	0.697156	0.862589
IL10RA	1.01364	-0.0201808	0.0518571	-0.389163	0.697156	0.862589
TRAK1	1.02483	-0.0200563	0.0515714	-0.388903	0.697348	0.862589
CDC20B	1.01735	-0.0201132	0.0517613	-0.388576	0.697589	0.862589
CIITA	1.01359	-0.0201032	0.0518571	-0.387665	0.698264	0.862589
SNRNP200	1.01359	-0.0201032	0.0518572	-0.387664	0.698264	0.862589
NOS1	1.02849	-0.0199133	0.0514773	-0.386836	0.698878	0.862589
GREM1	1.02101	-0.019969	0.0516661	-0.3865	0.699126	0.862589
RBM17	1.01976	-0.0199655	0.0516979	-0.386195	0.699352	0.862589
NOM1	1.01353	-0.0200255	0.0518572	-0.386166	0.699374	0.862589
HNRNPUL1	1.01353	-0.0200255	0.0518573	-0.386166	0.699374	0.862589
TTC39B	1.02472	-0.0199026	0.0515715	-0.385922	0.699554	0.862589
AL603832.1	1.02472	-0.0199026	0.0515715	-0.385922	0.699554	0.862589
TPP1	1.0185	-0.0199619	0.0517296	-0.38589	0.699578	0.862589
CELF1	1.01599	-0.0199549	0.0517934	-0.385278	0.700031	0.862589
AARSD1	1.01348	-0.0199478	0.0518572	-0.384668	0.700484	0.862589
RPL36A	1.01348	-0.0199478	0.0518572	-0.384668	0.700484	0.862589
TPR	1.01468	-0.0198738	0.0518255	-0.383475	0.701368	0.862589
FCER1G	1.01343	-0.0198701	0.0518573	-0.383169	0.701594	0.862589
MTRNR2L11	1.02462	-0.0197489	0.0515716	-0.382942	0.701763	0.862589
RFX4	1.02211	-0.0197414	0.0516347	-0.382328	0.702218	0.862589
TGOLN2	1.01463	-0.0197962	0.0518254	-0.381978	0.702478	0.862589
FNBP1	1.01463	-0.0197962	0.0518255	-0.381977	0.702478	0.862589
KDM5A	1.01338	-0.0197924	0.0518575	-0.381669	0.702707	0.862589
SV2C	1.01583	-0.0197224	0.0517935	-0.380789	0.70336	0.862589
CYFIP2	1.01458	-0.0197185	0.0518254	-0.38048	0.703589	0.862589
FAM126B	1.01955	-0.0196566	0.0516981	-0.380219	0.703783	0.862589
SRSF6	1.01332	-0.0197147	0.0518574	-0.380171	0.703818	0.862589
LUC7L	1.01332	-0.0197147	0.0518575	-0.380171	0.703818	0.862589
ERBB3	1.02201	-0.0195873	0.0516348	-0.379343	0.704433	0.862589
KRT8	1.01578	-0.0196449	0.0517935	-0.379292	0.704471	0.862589
NCKAP1L	1.01453	-0.0196409	0.0518255	-0.378982	0.704701	0.862589
UQCRB	1.01327	-0.019637	0.0518575	-0.378672	0.704931	NA
DNAJA1	1.05678	-0.0191732	0.0507724	-0.37763	0.705705	0.862589
ARID1B	1.0207	-0.0195062	0.0516665	-0.37754	0.705772	0.862589
NONO	1.01322	-0.0195593	0.0518576	-0.377174	0.706045	NA
SNHG22	1.01322	-0.0195593	0.0518576	-0.377173	0.706045	NA
MINK1	1.01322	-0.0195593	0.0518576	-0.377173	0.706045	NA
DNASE1	1.02441	-0.0194415	0.0515718	-0.376979	0.706189	0.862589
SETBP1	1.01693	-0.0194939	0.0517618	-0.376608	0.706465	0.862589
SSTR2	1.02561	-0.0193689	0.0515405	-0.375799	0.707066	0.862589
PCBP1	1.01317	-0.0194816	0.0518576	-0.375675	0.707159	NA
TRIM22	1.01317	-0.0194816	0.0518576	-0.375674	0.707159	NA
SRSF10	1.01317	-0.0194816	0.0518576	-0.375674	0.707159	NA
DHX36	1.01317	-0.0194816	0.0518577	-0.375674	0.707159	NA
RBL2	1.01317	-0.0194816	0.0518577	-0.375674	0.707159	NA
IBA57	1.01814	-0.0194207	0.05173	-0.375424	0.707345	0.862589
TCF4	1.01688	-0.0194165	0.0517618	-0.375112	0.707577	0.862589
NEMF	1.01688	-0.0194165	0.0517619	-0.375112	0.707577	0.862589
LINC01411	1.01934	-0.0193476	0.0516983	-0.374241	0.708225	0.862589
PYHIN1	1.01808	-0.0193434	0.0517302	-0.373928	0.708458	0.862589
EP300	1.01432	-0.0193305	0.0518258	-0.372989	0.709157	0.862589
PKN1	1.01306	-0.0193261	0.0518577	-0.372677	0.709389	NA
MCL1	1.01306	-0.0193261	0.0518578	-0.372676	0.709389	NA
DNAAF5	1.02425	-0.0192109	0.0515721	-0.372506	0.709516	0.862589
HECW2	1.01678	-0.0192616	0.0517619	-0.37212	0.709804	0.862589
KLHL34	1.02049	-0.0191976	0.0516668	-0.371565	0.710216	0.862589
SNHG8	1.01301	-0.0192484	0.0518577	-0.371178	0.710505	NA
U2SURP	1.01301	-0.0192484	0.0518578	-0.371177	0.710506	NA
PTAFR	1.01798	-0.0191887	0.0517302	-0.370938	0.710684	0.862589
COMMD4	1.02917	-0.0190755	0.0514466	-0.370782	0.7108	0.862589
UGT2B11	1.02169	-0.019125	0.0516351	-0.370387	0.711094	0.862589
ANKRD17	1.01296	-0.0191707	0.0518579	-0.369678	0.711623	NA
ICAM3	1.01296	-0.0191707	0.0518579	-0.369678	0.711623	NA
IKZF1	1.01296	-0.0191707	0.0518579	-0.369678	0.711623	NA
ANKRA2	1.02415	-0.0190571	0.0515722	-0.369524	0.711737	0.862589
SPATA4	1.01793	-0.0191113	0.0517302	-0.369442	0.711798	0.862589
AC008105.3	1.01416	-0.0190976	0.0518259	-0.368495	0.712504	0.862589
CD3D	1.01291	-0.019093	0.0518579	-0.368178	0.71274	NA
HMGN1	1.01291	-0.019093	0.0518579	-0.368178	0.71274	NA
PCED1B	1.01291	-0.019093	0.0518579	-0.368178	0.71274	NA
SRSF3	1.01291	-0.019093	0.0518579	-0.368178	0.71274	NA
TAOK3	1.01291	-0.019093	0.051858	-0.368178	0.712741	NA
GPR85	1.03032	-0.0189272	0.0514155	-0.368122	0.712782	0.862589
NRDE2	1.0241	-0.0189802	0.0515722	-0.368033	0.712849	0.862589
WASF2	1.01787	-0.019034	0.0517304	-0.367946	0.712914	0.862589
UBE2D3	1.01411	-0.0190199	0.051826	-0.366996	0.713622	0.862589
LAMTOR4	1.01285	-0.0190152	0.0518579	-0.366679	0.713858	NA
RBM33	1.01285	-0.0190152	0.051858	-0.366679	0.713859	NA
CLU	1.01285	-0.0190152	0.051858	-0.366679	0.713859	NA
CCDC88B	1.01285	-0.0190152	0.051858	-0.366679	0.713859	NA
ACTN4	1.01285	-0.0190152	0.051858	-0.366679	0.713859	NA
OPTN	1.01285	-0.0190152	0.0518581	-0.366678	0.713859	NA
PDE7A	1.02028	-0.0188889	0.0516671	-0.365589	0.714672	0.862589
CHD7	1.01406	-0.0189423	0.0518261	-0.365497	0.71474	0.862589
BRD7	1.01406	-0.0189423	0.0518261	-0.365497	0.71474	0.862589
GALNT6	1.0128	-0.0189375	0.051858	-0.36518	0.714977	NA
EIF3G	1.0128	-0.0189375	0.051858	-0.36518	0.714977	NA
UBA1	1.0128	-0.0189375	0.051858	-0.36518	0.714977	NA
WDR6	1.0128	-0.0189375	0.051858	-0.36518	0.714977	NA
MAN1A2	1.0128	-0.0189375	0.0518581	-0.365179	0.714978	NA
MED26	1.01526	-0.0188695	0.0517941	-0.364318	0.715621	0.862589
SSU72	1.01275	-0.0188597	0.0518581	-0.36368	0.716097	NA
MORF4L1	1.01275	-0.0188597	0.0518581	-0.36368	0.716097	NA
GCC2	1.01275	-0.0188597	0.0518581	-0.36368	0.716097	NA
PRF1	1.01275	-0.0188597	0.0518583	-0.363678	0.716098	NA
ABCA7	1.0127	-0.018782	0.0518581	-0.36218	0.717217	NA
JAK1	1.0127	-0.018782	0.0518581	-0.36218	0.717217	NA
TRABD	1.0127	-0.018782	0.0518581	-0.36218	0.717217	NA
MTERF1	1.02263	-0.0186676	0.0516039	-0.361747	0.717541	0.862589
ABR	1.01515	-0.0187144	0.0517942	-0.361322	0.717859	0.862589
YBX1	1.0139	-0.0187093	0.0518263	-0.361001	0.718099	0.862589
PRKCSH	1.01264	-0.0187042	0.0518582	-0.360681	0.718338	NA
MAP4K1	1.01264	-0.0187042	0.0518582	-0.36068	0.718338	NA
ATXN2	1.01636	-0.018642	0.0517624	-0.360145	0.718739	0.862589
TRIM38	1.0151	-0.0186368	0.0517944	-0.359823	0.718979	0.862589
OSBPL10	1.02007	-0.0185802	0.0516672	-0.359613	0.719137	0.862589
PRRT2	1.01385	-0.0186317	0.0518262	-0.359503	0.719219	0.862589
SETD5	1.01882	-0.018575	0.051699	-0.359291	0.719377	0.862589
SF3A2	1.01259	-0.0186265	0.0518582	-0.359181	0.71946	NA
CSNK1G2	1.01259	-0.0186265	0.0518583	-0.35918	0.71946	NA
RNF150	1.02253	-0.0185136	0.0516041	-0.358762	0.719773	0.862589
SCN2B	1.0163	-0.0185645	0.0517625	-0.358648	0.719858	0.862589
ATF7IP	1.0163	-0.0185645	0.0517626	-0.358647	0.719859	0.862589
OR11G2	1.01505	-0.0185593	0.0517943	-0.358326	0.720099	0.862589
CHCHD2	1.01254	-0.0185487	0.0518583	-0.357681	0.720582	NA
AKAP8	1.01254	-0.0185487	0.0518583	-0.357681	0.720582	NA
CDK5RAP2	1.01254	-0.0185487	0.0518583	-0.35768	0.720583	NA
SEC14L4	1.02248	-0.0184366	0.0516041	-0.35727	0.72089	0.862589
PLEKHD1	1.01374	-0.0184763	0.0518263	-0.356505	0.721463	0.862589
KANSL1	1.01374	-0.0184763	0.0518264	-0.356504	0.721463	0.862589
NDUFV1	1.01249	-0.0184709	0.0518584	-0.356181	0.721705	NA
CREBRF	1.01249	-0.0184709	0.0518584	-0.356181	0.721705	NA
PGGHG	1.01249	-0.0184709	0.0518584	-0.35618	0.721705	NA
SLC44A2	1.01249	-0.0184709	0.0518584	-0.35618	0.721705	NA
FAM107B	1.01249	-0.0184709	0.0518584	-0.35618	0.721705	NA
TAOK1	1.02368	-0.018365	0.0515727	-0.3561	0.721766	0.862589
ATXN7L1	1.02739	-0.0183047	0.0514785	-0.355579	0.722156	0.862589
CKAP4	1.02739	-0.0183047	0.0514785	-0.355579	0.722156	0.862589
OAS3	1.02117	-0.0183541	0.0516357	-0.355453	0.72225	0.862589
WDR43	1.01369	-0.0183986	0.0518264	-0.355005	0.722586	0.862589
ENO1	1.01243	-0.0183932	0.0518584	-0.354681	0.722829	NA
TAF15	1.01243	-0.0183932	0.0518585	-0.35468	0.722829	NA
CDC42SE2	1.01243	-0.0183932	0.0518585	-0.35468	0.722829	NA
PTGIR	1.02237	-0.0182826	0.0516042	-0.354284	0.723126	0.862589
BTN3A2	1.02608	-0.0182224	0.05151	-0.353765	0.723515	0.862589
LARS	1.01986	-0.0182714	0.0516675	-0.353635	0.723613	0.862589
BAX	1.01238	-0.0183154	0.0518585	-0.35318	0.723953	NA
TNFAIP8	1.01238	-0.0183154	0.0518585	-0.35318	0.723953	NA
CSDE1	1.01238	-0.0183154	0.0518585	-0.35318	0.723953	NA
UPF3B	1.01359	-0.0182433	0.0518266	-0.352006	0.724834	0.862589
SLC2A3	1.01359	-0.0182433	0.0518267	-0.352005	0.724834	0.862589
TXN2	1.01855	-0.0181885	0.0516992	-0.351814	0.724978	0.862589
TUBGCP2	1.01855	-0.0181885	0.0516992	-0.351814	0.724978	0.862589
ABCF1	1.01233	-0.0182376	0.0518585	-0.35168	0.725078	NA
BTF3	1.01233	-0.0182376	0.0518585	-0.35168	0.725078	NA
ANP32E	1.01233	-0.0182376	0.0518585	-0.35168	0.725078	NA
IL11RA	1.01233	-0.0182376	0.0518586	-0.351679	0.725079	NA
TNRC6A	1.02101	-0.0181227	0.051636	-0.350971	0.72561	0.862589
ZKSCAN1	1.01479	-0.0181713	0.0517947	-0.350834	0.725713	0.862589
CREBBP	1.01353	-0.0181656	0.0518266	-0.350507	0.725958	0.862589
DOCK8	1.01353	-0.0181656	0.0518267	-0.350507	0.725958	0.862589
EHMT2	1.01228	-0.0181598	0.0518586	-0.35018	0.726204	NA
CD2	1.01228	-0.0181598	0.0518586	-0.350179	0.726204	NA
MAP3K7CL	1.01474	-0.0180937	0.0517948	-0.349335	0.726837	0.862589
RUNX3	1.01474	-0.0180937	0.0517948	-0.349335	0.726838	0.862589
RIC8B	1.02593	-0.0179922	0.0515101	-0.349295	0.726868	0.862589
RBM26	1.01348	-0.0180879	0.0518267	-0.349007	0.727084	0.862589
TAF1D	1.01223	-0.018082	0.0518586	-0.34868	0.72733	NA
HERC1	1.01223	-0.018082	0.0518587	-0.348679	0.72733	NA
RBM5	1.01223	-0.018082	0.0518587	-0.348679	0.72733	NA
CAPZA1	1.01223	-0.018082	0.0518587	-0.348679	0.72733	NA
HIST1H2BG	1.02216	-0.0179744	0.0516045	-0.348312	0.727606	0.862589
ZFHX3	1.01468	-0.0180161	0.0517948	-0.347837	0.727962	0.862589
RHOT2	1.01217	-0.0180043	0.0518587	-0.347179	0.728457	NA
CD69	1.01217	-0.0180043	0.0518588	-0.347178	0.728457	NA
COG8	1.01589	-0.0179446	0.0517629	-0.346668	0.728841	0.862589
MTDH	1.01338	-0.0179325	0.0518268	-0.346009	0.729336	0.862589
SPRYD4	1.01834	-0.0178792	0.0516994	-0.345831	0.72947	0.862589
TERF2IP	1.01212	-0.0179265	0.0518588	-0.345678	0.729585	NA
NOP58	1.01212	-0.0179265	0.0518588	-0.345678	0.729585	NA
S100A11	1.01212	-0.0179265	0.0518588	-0.345678	0.729585	NA
AC114928.1	1.01829	-0.0178019	0.0516995	-0.344335	0.730595	0.862589
PLEKHA2	1.01207	-0.0178487	0.0518588	-0.344178	0.730713	NA
PAXX	1.01207	-0.0178487	0.0518588	-0.344178	0.730713	NA
CARHSP1	1.02326	-0.0177495	0.0515731	-0.344163	0.730724	0.862589
TMEM213	1.01704	-0.0177957	0.0517313	-0.344003	0.730844	0.862589
ZNF397	1.02075	-0.0177371	0.0516362	-0.343501	0.731222	0.862589
AC007638.1	1.02446	-0.0176789	0.0515417	-0.343001	0.731597	0.862589
CLASRP	1.01202	-0.0177708	0.0518589	-0.342677	0.731842	NA
UBTF	1.01202	-0.0177708	0.0518589	-0.342677	0.731842	NA
PRRC2B	1.01202	-0.0177708	0.0518589	-0.342677	0.731842	NA
WTAP	1.01202	-0.0177708	0.0518589	-0.342677	0.731842	NA
CYB561A3	1.01196	-0.017693	0.0518589	-0.341176	0.732971	NA
ERP29	1.01196	-0.017693	0.0518589	-0.341176	0.732971	NA
ATP5MG	1.01196	-0.017693	0.051859	-0.341176	0.732971	NA
EIF4G2	1.01196	-0.017693	0.051859	-0.341176	0.732971	NA
DENND4B	1.01196	-0.017693	0.051859	-0.341176	0.732971	NA
SEC62	1.01196	-0.017693	0.051859	-0.341176	0.732971	NA
UBN2	1.01693	-0.0176409	0.0517314	-0.341009	0.733097	0.862589
PRTG	1.0219	-0.0175892	0.0516048	-0.340845	0.733221	0.862589
FAM131A	1.01568	-0.0176345	0.0517632	-0.340676	0.733347	0.862589
MLLT3	1.02065	-0.0175828	0.0516363	-0.340512	0.733471	0.862589
GABPB2	1.01939	-0.0175764	0.051668	-0.340179	0.733722	0.862589
LONP2	1.01317	-0.0176217	0.051827	-0.340009	0.73385	NA
ADAM19	1.01191	-0.0176152	0.051859	-0.339675	0.734101	NA
ARF6	1.01191	-0.0176152	0.051859	-0.339675	0.734101	NA
MAPK8IP3	1.01191	-0.0176152	0.051859	-0.339675	0.734101	NA
ZMIZ2	1.01191	-0.0176152	0.051859	-0.339675	0.734101	NA
MAP3K1	1.01191	-0.0176152	0.0518591	-0.339675	0.734101	NA
ZBTB8A	1.01562	-0.017557	0.0517632	-0.339178	0.734475	0.862589
TCP11L2	1.01437	-0.0175505	0.0517951	-0.338844	0.734727	0.862589
CAP1	1.01437	-0.0175505	0.0517951	-0.338844	0.734727	0.862589
TTC3	1.01437	-0.0175505	0.0517952	-0.338843	0.734728	0.862589
TRAM2	1.02431	-0.0174483	0.0515419	-0.338526	0.734967	0.862589
HUWE1	1.01311	-0.0175439	0.0518271	-0.338509	0.734979	NA
TTPAL	1.01186	-0.0175374	0.051859	-0.338175	0.735232	NA
HMGCR	1.01432	-0.0174728	0.0517952	-0.337345	0.735857	0.862589
RENBP	1.01181	-0.0174596	0.0518591	-0.336674	0.736363	NA
GMFG	1.01181	-0.0174596	0.0518591	-0.336674	0.736363	NA
H1FX	1.01181	-0.0174596	0.0518591	-0.336673	0.736363	NA
ITGB2-AS1	1.01181	-0.0174596	0.0518591	-0.336673	0.736363	NA
BCL11A	1.01181	-0.0174596	0.0518591	-0.336673	0.736363	NA
STK17B	1.01181	-0.0174596	0.0518592	-0.336673	0.736363	NA
CTDSP1	1.01181	-0.0174596	0.0518592	-0.336673	0.736364	NA
AL158154.2	1.02174	-0.017358	0.0516049	-0.336364	0.736596	0.862589
PSME4	1.01427	-0.0173952	0.0517952	-0.335845	0.736987	0.862589
AL031281.3	1.0242	-0.0172945	0.051542	-0.335543	0.737216	0.862589
R3HDM4	1.01301	-0.0173885	0.0518272	-0.335509	0.737241	NA
VPS28	1.01175	-0.0173818	0.0518592	-0.335172	0.737495	NA
WASHC1	1.01175	-0.0173818	0.0518592	-0.335172	0.737495	NA
DCAF16	1.01793	-0.0172605	0.0517	-0.33386	0.738486	0.862589
AC073111.5	1.0117	-0.0173039	0.0518592	-0.333671	0.738628	NA
CCDC88C	1.0117	-0.0173039	0.0518593	-0.333671	0.738628	NA
CD6	1.0117	-0.0173039	0.0518593	-0.333671	0.738628	NA
CCDC58	1.01913	-0.0171901	0.0516683	-0.332701	0.73936	0.862589
SYF2	1.01291	-0.017233	0.0518273	-0.332508	0.739505	NA
PXMP4	1.01787	-0.0171832	0.0516999	-0.332363	0.739615	0.862589
TAF10	1.01165	-0.0172261	0.0518593	-0.33217	0.739761	NA
TSHZ2	1.01662	-0.0171762	0.0517318	-0.332025	0.739871	0.862589
TBC1D15	1.01908	-0.0171128	0.0516683	-0.331205	0.740489	0.862589
ADAMTS4	1.01908	-0.0171128	0.0516684	-0.331205	0.74049	0.862589
RALGPS2	1.01285	-0.0171553	0.0518273	-0.331008	0.740638	NA
TMEM67	1.01782	-0.0171058	0.0517001	-0.330866	0.740746	0.862589
BAG6	1.0116	-0.0171483	0.0518594	-0.330669	0.740895	NA
RBMX	1.0116	-0.0171483	0.0518594	-0.330669	0.740895	NA
TSPYL2	1.0116	-0.0171483	0.0518594	-0.330668	0.740895	NA
AC245452.1	1.01657	-0.0170988	0.0517318	-0.330527	0.741002	0.862589
ITGAE	1.01902	-0.0170356	0.0516684	-0.32971	0.741619	0.862589
CTSS	1.0128	-0.0170775	0.0518275	-0.329507	0.741772	NA
FAM30A	1.01155	-0.0170704	0.0518594	-0.329167	0.742029	NA
ARHGEF10	1.01651	-0.0170213	0.0517318	-0.32903	0.742133	0.862589
DENND4A	1.014	-0.017007	0.0517955	-0.328348	0.742648	0.862589
PCNX1	1.014	-0.017007	0.0517956	-0.328348	0.742649	0.862589
EIF5	1.01275	-0.0169998	0.0518276	-0.328007	0.742907	NA
LINC00861	1.01149	-0.0169926	0.0518596	-0.327665	0.743165	NA
CAVIN2	1.0127	-0.016922	0.0518277	-0.326506	0.744042	NA
WDR60	1.0127	-0.016922	0.0518277	-0.326506	0.744042	NA
ONECUT3	1.01144	-0.0169147	0.0518595	-0.326164	0.7443	NA
JAK3	1.01144	-0.0169147	0.0518595	-0.326164	0.7443	NA
CAMK2B	1.03754	-0.016685	0.0512001	-0.325878	0.744517	0.862589
ANKHD1	1.01515	-0.016859	0.0517638	-0.325691	0.744658	0.862589
IGHA1	1.01139	-0.0168369	0.0518596	-0.324663	0.745436	NA
MED19	1.01756	-0.0167189	0.0517003	-0.323381	0.746406	0.862589
PRKD2	1.01134	-0.016759	0.0518596	-0.323161	0.746573	NA
SMARCC2	1.01134	-0.016759	0.0518597	-0.323161	0.746574	NA
SRPK2	1.01134	-0.016759	0.0518597	-0.323161	0.746574	NA
ATP5MF	1.01128	-0.0166811	0.0518597	-0.321659	0.747711	NA
RBX1	1.01128	-0.0166811	0.0518597	-0.321659	0.747711	NA
RASAL3	1.01128	-0.0166811	0.0518597	-0.321659	0.747711	NA
NAP1L4	1.01128	-0.0166811	0.0518598	-0.321659	0.747711	NA
FMR1	1.01625	-0.0166339	0.0517321	-0.321539	0.747802	0.862589
TIMM50	1.02493	-0.0165332	0.0515112	-0.320963	0.748238	0.862589
TRABD2A	1.01249	-0.016611	0.0518278	-0.320503	0.748587	NA
NBPF12	1.01123	-0.0166033	0.0518597	-0.320157	0.748849	NA
TRAF5	1.01123	-0.0166033	0.0518597	-0.320157	0.748849	NA
MDN1	1.01123	-0.0166033	0.0518599	-0.320156	0.74885	NA
LMBRD1	1.01243	-0.0165332	0.0518278	-0.319002	0.749725	NA
ZFP36L1	1.01118	-0.0165254	0.0518598	-0.318655	0.749988	NA
2006-03-01	1.01118	-0.0165254	0.0518598	-0.318655	0.749988	NA
SMC1A	1.01118	-0.0165254	0.0518599	-0.318655	0.749988	NA
PARP15	1.01118	-0.0165254	0.0518599	-0.318655	0.749988	NA
ZSWIM4	1.02112	-0.0164329	0.0516056	-0.318433	0.750156	0.862589
HCK	1.01364	-0.0164633	0.0517959	-0.317849	0.7506	0.862589
FBL	1.01238	-0.0164554	0.0518279	-0.317501	0.750863	NA
PLD5	1.01735	-0.0164094	0.0517005	-0.317392	0.750946	0.862589
TRIB2	1.01113	-0.0164475	0.0518599	-0.317153	0.751127	NA
PTBP1	1.01113	-0.0164475	0.0518599	-0.317153	0.751127	NA
PABPN1	1.01113	-0.0164475	0.0518599	-0.317153	0.751128	NA
U2AF1L5	1.01855	-0.0163399	0.0516689	-0.316243	0.751818	0.862589
VPS35	1.0173	-0.0163319	0.0517006	-0.315895	0.752082	0.862589
UBL5	1.01108	-0.0163696	0.0518599	-0.315651	0.752267	NA
MTA2	1.01108	-0.0163696	0.05186	-0.315651	0.752267	NA
RORA	1.01107	-0.0163696	0.0518601	-0.31565	0.752268	NA
RBPJ	1.01976	-0.0162707	0.0516373	-0.315095	0.75269	0.862589
PDE7B	1.02969	-0.0161814	0.0513864	-0.314898	0.752839	0.862589
FKBP1A	1.01102	-0.0162918	0.05186	-0.314149	0.753408	NA
MRPL41	1.01102	-0.0162918	0.05186	-0.314149	0.753408	NA
FGD3	1.01102	-0.0162918	0.05186	-0.314149	0.753408	NA
ID2	1.01102	-0.0162918	0.05186	-0.314149	0.753408	NA
TOP1	1.01102	-0.0162918	0.0518601	-0.314148	0.753408	NA
ZNF292	1.01102	-0.0162918	0.0518601	-0.314148	0.753409	NA
RGS17	1.0197	-0.0161934	0.0516374	-0.313599	0.753825	0.862589
FIS1	1.01348	-0.0162302	0.0517961	-0.313348	0.754016	0.862589
CAND1	1.01097	-0.0162139	0.0518601	-0.312647	0.754549	NA
GRK6	1.01097	-0.0162139	0.0518601	-0.312647	0.754549	NA
ATP5ME	1.01097	-0.0162139	0.0518601	-0.312647	0.754549	NA
RHOG	1.01097	-0.0162139	0.0518601	-0.312647	0.754549	NA
ATXN2L	1.01097	-0.0162139	0.0518601	-0.312647	0.754549	NA
ARRB2	1.01097	-0.0162139	0.0518601	-0.312646	0.754549	NA
BIN2	1.01097	-0.0162139	0.0518601	-0.312646	0.754549	NA
GRN	1.01097	-0.0162139	0.0518601	-0.312646	0.754549	NA
AC096637.2	1.01965	-0.0161162	0.0516374	-0.312103	0.754962	0.862589
FAM124A	1.02337	-0.0160639	0.0515429	-0.31166	0.755299	0.862589
DGKD	1.01092	-0.016136	0.0518601	-0.311144	0.755691	NA
SLC4A7	1.01092	-0.016136	0.0518602	-0.311144	0.755691	NA
FAM111A	1.01092	-0.016136	0.0518602	-0.311144	0.755691	NA
GABBR2	1.04198	-0.0158834	0.051078	-0.310964	0.755828	0.862589
CD44	1.01463	-0.0160831	0.0517644	-0.310698	0.75603	0.862589
C17orf99	1.01338	-0.0160748	0.0517962	-0.310347	0.756297	0.862589
FOXB1	1.01212	-0.0160664	0.0518282	-0.309995	0.756565	NA
HNRNPA0	1.01087	-0.0160581	0.0518602	-0.309642	0.756833	NA
ABCB8	1.01087	-0.0160581	0.0518602	-0.309642	0.756833	NA
MED15	1.01087	-0.0160581	0.0518602	-0.309642	0.756834	NA
MAVS	1.01955	-0.0159618	0.0516376	-0.309111	0.757237	0.862589
GRB2	1.01207	-0.0159886	0.0518283	-0.308492	0.757708	NA
EAF1-AS1	1.02201	-0.0159015	0.0515745	-0.308321	0.757838	0.862589
REL	1.01081	-0.0159802	0.0518602	-0.308139	0.757976	NA
PHF14	1.01081	-0.0159802	0.0518603	-0.308139	0.757977	NA
SPSB3	1.01081	-0.0159802	0.0518603	-0.308139	0.757977	NA
Z97200.1	1.01453	-0.0159279	0.0517645	-0.307699	0.758311	0.862589
FLOT1	1.01824	-0.015876	0.0516693	-0.307262	0.758644	0.862589
ARL10	1.01202	-0.0159108	0.0518283	-0.306991	0.75885	NA
IDS	1.01202	-0.0159108	0.0518283	-0.306991	0.75885	NA
GTF2I	1.03189	-0.0157398	0.0513246	-0.306671	0.759094	0.862589
GATAD1	1.01076	-0.0159023	0.0518603	-0.306637	0.75912	NA
LINC01765	1.01547	0.0157037	0.0512247	0.306565	0.759174	0.862589
AC009404.1	1.01573	-0.0158589	0.0517327	-0.306554	0.759183	0.862589
APLP2	1.01071	-0.0158244	0.0518604	-0.305134	0.760264	NA
NIN	1.01071	-0.0158244	0.0518604	-0.305134	0.760264	NA
SERINC5	1.01071	-0.0158244	0.0518604	-0.305134	0.760264	NA
AD000090.1	1.01191	-0.0157552	0.0518284	-0.303988	0.761137	NA
CDC14B	1.01688	-0.0157126	0.0517011	-0.303912	0.761195	0.86345
TADA2A	1.02185	-0.0156703	0.0515747	-0.303838	0.761251	0.86345
STAT2	1.01066	-0.0157465	0.0518604	-0.303631	0.761409	NA
TPM4	1.01066	-0.0157465	0.0518604	-0.303631	0.761409	NA
SH3BP2	1.01066	-0.0157465	0.0518604	-0.303631	0.761409	NA
ZNF580	1.01186	-0.0156774	0.0518285	-0.302486	0.762282	NA
YY1	1.01186	-0.0156774	0.0518285	-0.302486	0.762282	NA
NIPBL	1.01186	-0.0156774	0.0518287	-0.302485	0.762283	NA
CARMIL2	1.0106	-0.0156685	0.0518605	-0.302129	0.762554	NA
PIK3CD	1.0106	-0.0156685	0.0518605	-0.302128	0.762554	NA
GTPBP4	1.01181	-0.0155996	0.0518285	-0.300984	0.763427	NA
FGR	1.01055	-0.0155906	0.0518606	-0.300625	0.7637	NA
ME2	1.01798	-0.0154893	0.0516695	-0.299775	0.764348	0.866218
CASC4	1.01175	-0.0155217	0.0518286	-0.299482	0.764572	NA
TRIM28	1.0105	-0.0155127	0.0518606	-0.299123	0.764846	NA
S100A10	1.0105	-0.0155127	0.0518606	-0.299123	0.764846	NA
CAPN15	1.0105	-0.0155127	0.0518606	-0.299123	0.764846	NA
TUBB1	1.0105	-0.0155127	0.0518606	-0.299123	0.764846	NA
UBR4	1.0105	-0.0155127	0.0518606	-0.299123	0.764846	NA
RAPGEF1	1.0105	-0.0155127	0.0518606	-0.299123	0.764846	NA
THRAP3	1.0105	-0.0155127	0.0518606	-0.299123	0.764846	NA
ASH1L	1.0105	-0.0155127	0.0518606	-0.299123	0.764847	NA
ZC3H6	1.01296	-0.015453	0.0517968	-0.298339	0.765444	NA
HPS1	1.0117	-0.0154439	0.0518286	-0.29798	0.765718	NA
CAPNS1	1.01045	-0.0154348	0.0518606	-0.29762	0.765993	NA
NAGK	1.01045	-0.0154348	0.0518607	-0.29762	0.765993	NA
SUPT6H	1.01045	-0.0154348	0.0518607	-0.29762	0.765994	NA
DHX15	1.01045	-0.0154348	0.0518607	-0.29762	0.765994	NA
SRSF7	1.01045	-0.0154348	0.0518607	-0.29762	0.765994	NA
Z95114.2	1.03032	-0.0152726	0.0513559	-0.297388	0.76617	0.867507
DDX3X	1.01291	-0.0153753	0.0517968	-0.296838	0.76659	NA
NSD3	1.01291	-0.0153753	0.0517969	-0.296838	0.76659	NA
DDX27	1.01165	-0.0153661	0.0518288	-0.296477	0.766866	NA
SMAD2	1.01662	-0.0153253	0.0517014	-0.29642	0.766909	0.867507
CALM3	1.0104	-0.0153568	0.0518607	-0.296117	0.767141	NA
USP22	1.0104	-0.0153568	0.0518607	-0.296117	0.767141	NA
FAM160B2	1.0104	-0.0153568	0.0518607	-0.296117	0.767141	NA
PDCD4	1.0104	-0.0153568	0.0518607	-0.296117	0.767141	NA
HDAC1	1.0104	-0.0153568	0.0518607	-0.296117	0.767141	NA
VCL	1.0104	-0.0153568	0.0518607	-0.296117	0.767141	NA
NXF1	1.0104	-0.0153568	0.0518607	-0.296116	0.767141	NA
2002-09-01	1.0104	-0.0153568	0.0518607	-0.296116	0.767141	NA
PRPF3	1.01411	-0.0153068	0.051765	-0.295698	0.767461	0.867507
CCBE1	1.0265	-0.0151683	0.0514496	-0.294819	0.768132	0.867522
SAP25	1.01034	-0.0152789	0.0518608	-0.294613	0.768289	NA
GNB1	1.01034	-0.0152789	0.0518608	-0.294613	0.768289	NA
GNAI2	1.01034	-0.0152789	0.0518608	-0.294613	0.768289	NA
PIK3R5	1.01034	-0.0152789	0.0518608	-0.294613	0.768289	NA
TRA2B	1.01034	-0.0152789	0.0518608	-0.294613	0.76829	NA
FRYL	1.01155	-0.0152104	0.0518288	-0.293473	0.769161	NA
AC020917.3	1.01029	-0.0152009	0.0518608	-0.29311	0.769438	NA
FCMR	1.01029	-0.0152009	0.0518608	-0.29311	0.769438	NA
LAT	1.01029	-0.0152009	0.0518608	-0.29311	0.769438	NA
RGPD2	1.014	-0.0151515	0.051765	-0.292697	0.769753	0.868325
DCAF15	1.01024	-0.015123	0.0518609	-0.291607	0.770587	NA
RTF1	1.01024	-0.015123	0.051861	-0.291606	0.770588	NA
GBP2	1.01024	-0.015123	0.051861	-0.291606	0.770588	NA
FBXL19-AS1	1.01144	-0.0150547	0.0518289	-0.290468	0.771458	NA
RIC3	1.01641	-0.0150154	0.0517016	-0.290425	0.771491	0.868325
TNFRSF13C	1.01019	-0.015045	0.0518609	-0.290104	0.771737	NA
HVCN1	1.01019	-0.015045	0.0518609	-0.290103	0.771737	NA
PPM1G	1.01019	-0.015045	0.051861	-0.290103	0.771737	NA
RICTOR	1.01019	-0.015045	0.051861	-0.290103	0.771737	NA
CERS5	1.02012	-0.014967	0.0516067	-0.29002	0.771801	0.868325
PRXL2A	1.0139	-0.0149962	0.0517652	-0.289696	0.772049	0.868325
FST	1.0288	-0.0148808	0.0513873	-0.289581	0.772137	0.868325
CFP	1.01139	-0.0149768	0.051829	-0.288966	0.772608	NA
OS9	1.01013	-0.0149671	0.051861	-0.2886	0.772888	NA
NOP56	1.01013	-0.0149671	0.051861	-0.2886	0.772888	NA
PARP1	1.01013	-0.0149671	0.051861	-0.2886	0.772888	NA
PALM2	1.01882	-0.01488	0.0516384	-0.288159	0.773225	0.868614
PDLIM2	1.01259	-0.0149087	0.0517971	-0.287829	0.773477	NA
RBM19	1.01008	-0.0148891	0.0518611	-0.287096	0.774039	NA
CLK1	1.01008	-0.0148891	0.0518611	-0.287096	0.774039	NA
UPF3A	1.01008	-0.0148891	0.0518611	-0.287096	0.774039	NA
FYN	1.02499	-0.0147749	0.0514813	-0.286995	0.774116	0.868614
SLITRK4	1.01876	-0.0148027	0.0516384	-0.286661	0.774372	0.868614
ZNF335	1.01254	-0.014831	0.0517972	-0.286328	0.774627	NA
B3GAT2	1.01128	-0.0148211	0.0518291	-0.28596	0.774908	NA
GDI2	1.01003	-0.0148112	0.0518611	-0.285593	0.77519	NA
MYL12B	1.01003	-0.0148112	0.0518611	-0.285593	0.77519	NA
FAM49B	1.01003	-0.0148112	0.0518611	-0.285593	0.77519	NA
RASA3	1.01003	-0.0148112	0.0518611	-0.285593	0.77519	NA
SERBP1	1.01003	-0.0148112	0.0518611	-0.285593	0.77519	NA
RABL6	1.01003	-0.0148112	0.0518611	-0.285593	0.77519	NA
LST1	1.01003	-0.0148112	0.0518612	-0.285592	0.77519	NA
CAPN2	1.01003	-0.0148112	0.0518612	-0.285592	0.77519	NA
BRWD1	1.01003	-0.0148112	0.0518612	-0.285592	0.77519	NA
ZFP36	1.01003	-0.0148112	0.0518613	-0.285592	0.775191	NA
LINC01934	1.03984	-0.0145882	0.0511095	-0.28543	0.775315	0.868844
SORL1	1.01249	-0.0147532	0.0517974	-0.284825	0.775778	NA
NUDT3	1.01123	-0.0147432	0.0518292	-0.284457	0.77606	NA
AARD	1.00998	-0.0147332	0.0518612	-0.284089	0.776342	NA
SMARCC1	1.00998	-0.0147332	0.0518612	-0.284089	0.776342	NA
AC096733.2	1.01495	-0.0146955	0.0517336	-0.284061	0.776364	0.868844
AL121768.1	1.01243	-0.0146754	0.0517973	-0.283324	0.776929	NA
PAX5	1.0174	-0.0146381	0.0516702	-0.283298	0.776948	0.868844
STX16	1.01118	-0.0146653	0.0518293	-0.282954	0.777212	NA
ELOVL5	1.00992	-0.0146552	0.0518612	-0.282585	0.777495	NA
C9orf78	1.00992	-0.0146552	0.0518612	-0.282585	0.777495	NA
NBPF15	1.00992	-0.0146552	0.0518613	-0.282585	0.777495	NA
TRA2A	1.00992	-0.0146552	0.0518613	-0.282585	0.777495	NA
CCDC175	1.01986	-0.014581	0.051607	-0.282538	0.777531	0.868844
C16orf72	1.01113	-0.0145874	0.0518294	-0.281451	0.778364	NA
MAN2C1	1.00987	-0.0145772	0.0518613	-0.281081	0.778648	NA
SRP19	1.01359	-0.0145301	0.0517656	-0.28069	0.778948	0.868844
PLA2G4C	1.0173	-0.0144833	0.0516703	-0.280302	0.779246	0.868844
MAX	1.01107	-0.0145096	0.0518294	-0.279949	0.779517	NA
UXT	1.00982	-0.0144993	0.0518614	-0.279577	0.779802	NA
PELP1	1.00982	-0.0144993	0.0518614	-0.279577	0.779802	NA
CD247	1.00982	-0.0144993	0.0518614	-0.279577	0.779802	NA
MSL3	1.00982	-0.0144993	0.0518614	-0.279577	0.779802	NA
CDK5RAP3	1.00982	-0.0144993	0.0518614	-0.279577	0.779802	NA
XRN1	1.00982	-0.0144993	0.0518614	-0.279577	0.779802	NA
ITFG1	1.02347	-0.0143804	0.0515128	-0.279161	0.780121	0.868844
RPRD2	1.01228	-0.014442	0.0517975	-0.278818	0.780385	NA
MIA2	1.01228	-0.014442	0.0517975	-0.278817	0.780385	NA
GLB1L	1.01102	-0.0144317	0.0518294	-0.278446	0.78067	NA
CYBB	1.00977	-0.0144213	0.0518614	-0.278073	0.780956	NA
RREB1	1.01223	-0.0143642	0.0517976	-0.277315	0.781538	NA
RNPS1	1.01097	-0.0143538	0.0518295	-0.276942	0.781824	NA
SYNGR2	1.00972	-0.0143433	0.0518615	-0.276569	0.782111	NA
PBX2	1.00972	-0.0143433	0.0518615	-0.276569	0.782111	NA
ATP5F1B	1.00972	-0.0143433	0.0518615	-0.276569	0.782111	NA
FLOT2	1.00972	-0.0143433	0.0518615	-0.276569	0.782111	NA
SRM	1.01092	-0.0142759	0.0518295	-0.275439	0.782979	NA
KPNA6	1.01092	-0.0142759	0.0518295	-0.275439	0.782979	NA
POLE3	1.01092	-0.0142759	0.0518296	-0.275439	0.782979	NA
KANTR	1.01589	-0.0142405	0.0517022	-0.275433	0.782984	0.868844
AC114488.3	1.01589	-0.0142405	0.0517023	-0.275432	0.782984	0.868844
SRP14	1.00966	-0.0142653	0.0518615	-0.275065	0.783266	NA
YPEL5	1.00966	-0.0142653	0.0518615	-0.275065	0.783266	NA
PATL2	1.00966	-0.0142653	0.0518616	-0.275065	0.783267	NA
FBXW7	1.00966	-0.0142653	0.0518616	-0.275064	0.783267	NA
MIXL1	1.02457	-0.0141601	0.0514816	-0.275052	0.783276	0.868844
BASP1	1.01834	-0.0141842	0.0516389	-0.274681	0.783561	0.868844
FRY	1.01834	-0.0141842	0.0516389	-0.274681	0.783561	0.868844
C19orf66	1.01212	-0.0142086	0.0517977	-0.27431	0.783846	NA
PRKX	1.01212	-0.0142086	0.0517977	-0.27431	0.783846	NA
LINC01204	1.01087	-0.014198	0.0518296	-0.273936	0.784134	NA
KRI1	1.00961	-0.0141873	0.0518616	-0.27356	0.784422	NA
YWHAE	1.00961	-0.0141873	0.0518616	-0.27356	0.784422	NA
EPS15L1	1.00961	-0.0141873	0.0518616	-0.27356	0.784423	NA
CALCOCO1	1.00961	-0.0141873	0.0518616	-0.27356	0.784423	NA
RPGR	1.00961	-0.0141873	0.0518616	-0.27356	0.784423	NA
POLR3GL	1.00961	-0.0141873	0.0518617	-0.27356	0.784423	NA
PCNT	1.00961	-0.0141873	0.0518617	-0.27356	0.784423	NA
IER2	1.00961	-0.0141873	0.0518617	-0.27356	0.784423	NA
PRPF8	1.01458	-0.0141523	0.051734	-0.273558	0.784424	0.868844
RAC1	1.01332	-0.0141416	0.0517659	-0.273183	0.784712	0.868844
TBCE	1.01081	-0.0141201	0.0518296	-0.272432	0.78529	NA
RNF216	1.01453	-0.0140746	0.0517341	-0.272057	0.785578	0.868844
PACS1	1.00956	-0.0141093	0.0518616	-0.272056	0.785579	NA
UBXN1	1.00956	-0.0141093	0.0518617	-0.272056	0.785579	NA
2007-09-01	1.00956	-0.0141093	0.0518617	-0.272056	0.785579	NA
ABHD17A	1.00956	-0.0141093	0.0518617	-0.272056	0.785579	NA
PANK2	1.01327	-0.0140638	0.0517659	-0.271682	0.785867	0.868844
ENAH	1.02195	-0.0139848	0.0515445	-0.271315	0.786149	0.868844
PRDM1	1.01573	-0.0140079	0.0517024	-0.270933	0.786442	0.868844
BECN1	1.01076	-0.0140422	0.0518297	-0.270929	0.786446	NA
DBNL	1.00951	-0.0140313	0.0518617	-0.270552	0.786736	NA
TPI1	1.00951	-0.0140313	0.0518617	-0.270552	0.786736	NA
GSDMB	1.01322	-0.0139861	0.0517659	-0.27018	0.787022	NA
PIP4K2A	1.01196	-0.0139752	0.0517979	-0.269802	0.787312	NA
MCPH1	1.01071	-0.0139642	0.0518298	-0.269425	0.787602	NA
CNOT2	1.01071	-0.0139642	0.0518298	-0.269425	0.787603	NA
LY6E	1.00945	-0.0139533	0.0518618	-0.269047	0.787893	NA
AC092894.1	1.00945	-0.0139533	0.0518618	-0.269047	0.787893	NA
ARF1	1.00945	-0.0139533	0.0518618	-0.269047	0.787893	NA
MYO9B	1.00945	-0.0139533	0.0518618	-0.269047	0.787893	NA
LINC01089	1.00945	-0.0139533	0.0518618	-0.269047	0.787893	NA
TMBIM6	1.00945	-0.0139533	0.0518618	-0.269047	0.787893	NA
ARHGAP25	1.00945	-0.0139533	0.0518618	-0.269047	0.787894	NA
RAB21	1.01191	-0.0138974	0.0517979	-0.2683	0.788468	NA
DISP2	1.01066	-0.0138863	0.0518298	-0.267922	0.78876	NA
EHF	1.0094	-0.0138753	0.0518618	-0.267543	0.789051	NA
RBM8A	1.0094	-0.0138753	0.0518618	-0.267543	0.789051	NA
AP3B1	1.0094	-0.0138753	0.0518618	-0.267543	0.789051	NA
LGALS1	1.0094	-0.0138753	0.0518619	-0.267542	0.789052	NA
PRMT2	1.01186	-0.0138196	0.051798	-0.266797	0.789625	NA
EIF3B	1.00935	-0.0137972	0.0518619	-0.266038	0.79021	NA
COPE	1.00935	-0.0137972	0.0518619	-0.266038	0.79021	NA
SPCS3	1.00935	-0.0137972	0.0518619	-0.266038	0.79021	NA
SMAD3	1.00935	-0.0137972	0.051862	-0.266038	0.79021	NA
DHFR2	1.02059	0.0135539	0.0511309	0.265083	0.790946	0.872925
P2RX5	1.0093	-0.0137192	0.0518619	-0.264533	0.791369	NA
HIP1R	1.0093	-0.0137192	0.0518619	-0.264533	0.791369	NA
GGA2	1.0093	-0.0137192	0.051862	-0.264533	0.791369	NA
CENPT	1.0093	-0.0137192	0.051862	-0.264533	0.791369	NA
TTC14	1.0093	-0.0137192	0.051862	-0.264533	0.791369	NA
GATAD2B	1.01301	-0.0136752	0.0517662	-0.264172	0.791647	NA
RGPD4-AS1	1.01672	-0.0136315	0.0516709	-0.263814	0.791923	0.872925
WDR82	1.0105	-0.0136525	0.05183	-0.26341	0.792234	NA
AC092118.1	1.01421	-0.0136088	0.0517344	-0.263052	0.792511	0.872925
PSME2	1.00924	-0.0136412	0.051862	-0.263028	0.792529	NA
ARPC3	1.00924	-0.0136412	0.051862	-0.263028	0.792529	NA
DGKZ	1.00924	-0.0136412	0.051862	-0.263028	0.792529	NA
SATB1	1.00924	-0.0136412	0.051862	-0.263028	0.792529	NA
BUB3	1.00924	-0.0136412	0.051862	-0.263028	0.792529	NA
ACADVL	1.00924	-0.0136412	0.051862	-0.263028	0.792529	NA
DYNC1I2	1.00924	-0.0136412	0.0518621	-0.263028	0.792529	NA
MIS18BP1	1.00924	-0.0136412	0.0518652	-0.263012	0.792541	NA
VLDLR	1.01793	-0.0135654	0.0516394	-0.262696	0.792785	0.872925
PCDH9	1.01296	-0.0135975	0.0517662	-0.26267	0.792805	NA
VHL	1.0117	-0.013586	0.0517981	-0.262288	0.793099	NA
HMBOX1	1.01045	-0.0135746	0.0518301	-0.261906	0.793394	NA
XRCC6	1.00919	-0.0135631	0.0518621	-0.261523	0.793689	NA
USF2	1.00919	-0.0135631	0.0518621	-0.261523	0.793689	NA
PNRC1	1.00919	-0.0135631	0.0518621	-0.261523	0.793689	NA
PUM1	1.00919	-0.0135631	0.0518621	-0.261523	0.793689	NA
HNRNPH3	1.00919	-0.0135631	0.0518621	-0.261523	0.793689	NA
ABI2	1.01291	-0.0135197	0.0517663	-0.261168	0.793963	NA
TMEM156	1.0104	-0.0134967	0.0518301	-0.260402	0.794554	NA
PTPN7	1.00914	-0.0134851	0.0518621	-0.260018	0.79485	NA
PLPP5	1.00914	-0.0134851	0.0518621	-0.260018	0.79485	NA
SEC31A	1.00914	-0.0134851	0.0518621	-0.260018	0.79485	NA
UBALD2	1.00914	-0.0134851	0.0518621	-0.260018	0.79485	NA
SIPA1	1.00914	-0.0134851	0.0518622	-0.260018	0.79485	NA
P3H1	1.0116	-0.0134304	0.0517982	-0.259282	0.795417	NA
PINK1	1.0116	-0.0134304	0.0517982	-0.259282	0.795417	NA
DNM2	1.01034	-0.0134187	0.0518302	-0.258898	0.795714	NA
KLRD1	1.01034	-0.0134187	0.0518302	-0.258898	0.795714	NA
MKNK2	1.00909	-0.0134071	0.0518622	-0.258513	0.796011	NA
GAK	1.00909	-0.0134071	0.0518622	-0.258513	0.796011	NA
C11orf58	1.00909	-0.0134071	0.0518622	-0.258513	0.796011	NA
YLPM1	1.00909	-0.0134071	0.0518622	-0.258513	0.796011	NA
SETX	1.00909	-0.0134071	0.0518623	-0.258513	0.796011	NA
ACTR2	1.01651	-0.0133217	0.0516712	-0.257816	0.796549	0.874975
ZNF431	1.01155	-0.0133525	0.0517983	-0.257779	0.796578	NA
CCNDBP1	1.01155	-0.0133525	0.0517983	-0.257779	0.796578	NA
CHDH	1.01526	-0.0133099	0.0517029	-0.257431	0.796846	0.874975
RBMS1	1.01029	-0.0133408	0.0518303	-0.257394	0.796875	NA
MTSS1	1.00904	-0.013329	0.0518622	-0.257008	0.797172	NA
FRG1	1.00904	-0.013329	0.0518623	-0.257008	0.797172	NA
TUBGCP6	1.00904	-0.013329	0.0518623	-0.257008	0.797172	NA
FAM192A	1.00904	-0.013329	0.0518623	-0.257008	0.797173	NA
MAP7D1	1.00904	-0.013329	0.0518623	-0.257008	0.797173	NA
LPCAT4	1.00904	-0.013329	0.0518623	-0.257008	0.797173	NA
AC092910.3	1.01646	-0.0132442	0.0516712	-0.256316	0.797707	0.874975
DENND1C	1.00898	-0.013251	0.0518623	-0.255503	0.798335	NA
IRF2BP2	1.00898	-0.013251	0.0518623	-0.255503	0.798335	NA
SUB1	1.00898	-0.013251	0.0518623	-0.255503	0.798335	NA
ARID3A	1.02263	-0.0131487	0.0515137	-0.255247	0.798532	0.874975
SLC16A1-AS1	1.01019	-0.0131849	0.0518304	-0.254385	0.799198	NA
PTMS	1.01019	-0.0131849	0.0518305	-0.254385	0.799198	NA
PGK1	1.00893	-0.0131729	0.0518624	-0.253998	0.799497	NA
TCF3	1.00893	-0.0131729	0.0518624	-0.253998	0.799497	NA
SEMA4D	1.00893	-0.0131729	0.0518624	-0.253998	0.799497	NA
SNRNP27	1.00893	-0.0131729	0.0518624	-0.253998	0.799497	NA
FBRSL1	1.00893	-0.0131729	0.0518624	-0.253998	0.799497	NA
CD48	1.00893	-0.0131729	0.0518624	-0.253998	0.799497	NA
CNOT6L	1.00893	-0.0131729	0.0518624	-0.253997	0.799497	NA
CREBZF	1.00893	-0.0131729	0.0518624	-0.253997	0.799498	NA
TTLL3	1.02133	-0.0130598	0.0515452	-0.253366	0.799986	0.874975
PRC1	1.01636	-0.0130892	0.0516714	-0.253317	0.800024	0.874975
COCH	1.01139	-0.0131189	0.0517985	-0.253269	0.800061	NA
PDP2	1.0151	-0.0130772	0.0517031	-0.252929	0.800323	0.874975
ADPGK	1.01013	-0.0131069	0.0518304	-0.252881	0.80036	NA
CMC1	1.01385	-0.0130652	0.0517348	-0.252542	0.800622	0.874975
FAM215B	1.01385	-0.0130652	0.0517348	-0.252542	0.800622	0.874975
MCRIP1	1.00888	-0.0130949	0.0518624	-0.252492	0.80066	NA
SNRPB	1.00888	-0.0130949	0.0518624	-0.252492	0.80066	NA
EPC1	1.00888	-0.0130949	0.0518624	-0.252492	0.80066	NA
CTDNEP1	1.00888	-0.0130949	0.0518624	-0.252492	0.800661	NA
RCSD1	1.00888	-0.0130949	0.0518624	-0.252492	0.800661	NA
FUBP1	1.00888	-0.0130949	0.0518624	-0.252492	0.800661	NA
PIH1D1	1.00888	-0.0130949	0.0518624	-0.252492	0.800661	NA
IFI6	1.00888	-0.0130949	0.0518624	-0.252492	0.800661	NA
CD81	1.00888	-0.0130949	0.0518624	-0.252492	0.800661	NA
TRIP12	1.00888	-0.0130949	0.0518624	-0.252492	0.800661	NA
NORAD	1.00888	-0.0130949	0.0518625	-0.252492	0.800661	NA
GBP5	1.00888	-0.0130949	0.0518625	-0.252492	0.800661	NA
SYNCRIP	1.00888	-0.0130949	0.0518625	-0.252492	0.800661	NA
RNF19A	1.00888	-0.0130949	0.0518625	-0.252492	0.800661	NA
TCERG1	1.00888	-0.0130949	0.0518625	-0.252492	0.800661	NA
PIK3IP1	1.00888	-0.0130949	0.0518625	-0.252492	0.800661	NA
KIAA1551	1.00888	-0.0130949	0.0518625	-0.252492	0.800661	NA
RBM23	1.01259	-0.0130531	0.0517667	-0.252153	0.800922	NA
NCAM1	1.01134	-0.0130411	0.0517985	-0.251765	0.801223	NA
MAP4K2	1.00883	-0.0130168	0.0518625	-0.250987	0.801824	NA
GABBR1	1.00883	-0.0130168	0.0518625	-0.250987	0.801824	NA
SGSM2	1.00883	-0.0130168	0.0518625	-0.250987	0.801824	NA
ZAP70	1.00883	-0.0130168	0.0518625	-0.250987	0.801824	NA
GPCPD1	1.00883	-0.0130168	0.0518625	-0.250987	0.801824	NA
CBWD1	1.01751	-0.0129464	0.0516399	-0.250705	0.802042	0.875403
FAM45A	1.01625	-0.0129342	0.0516715	-0.250317	0.802342	0.875403
BBX	1.01128	-0.0129632	0.0517986	-0.250261	0.802385	NA
DIS3L	1.01003	-0.012951	0.0518305	-0.249872	0.802687	NA
PDS5B	1.01003	-0.012951	0.0518306	-0.249871	0.802687	NA
2003-03-01	1.00877	-0.0129387	0.0518625	-0.249482	0.802988	NA
ZNF652	1.01249	-0.0128976	0.0517668	-0.249148	0.803246	NA
ANAPC1	1.00998	-0.012873	0.0518306	-0.248367	0.80385	NA
TSC22D2	1.00872	-0.0128607	0.0518626	-0.247976	0.804153	NA
REX1BD	1.00872	-0.0128607	0.0518626	-0.247976	0.804153	NA
PSMA7	1.00872	-0.0128607	0.0518626	-0.247976	0.804153	NA
CNPY3	1.00872	-0.0128607	0.0518626	-0.247976	0.804153	NA
RAN	1.00872	-0.0128607	0.0518626	-0.247976	0.804153	NA
APP	1.0174	-0.0127916	0.05164	-0.247707	0.804361	0.876365
AC099062.1	1.01118	-0.0128074	0.0517987	-0.247254	0.804712	NA
USP34	1.01118	-0.0128074	0.0517987	-0.247254	0.804712	NA
NFKB1	1.01986	-0.012739	0.0515769	-0.24699	0.804916	0.876365
CSKMT	1.00992	-0.012795	0.0518306	-0.246862	0.805015	NA
MEMO1	1.01861	-0.0127266	0.0516084	-0.246599	0.805218	0.876365
BANF1	1.00867	-0.0127826	0.0518627	-0.24647	0.805318	NA
LDHB	1.00867	-0.0127826	0.0518627	-0.24647	0.805318	NA
GRAP	1.00867	-0.0127826	0.0518627	-0.24647	0.805318	NA
TNFRSF1B	1.00867	-0.0127826	0.0518627	-0.24647	0.805318	NA
APOL6	1.00867	-0.0127826	0.0518627	-0.24647	0.805318	NA
MICAL1	1.00867	-0.0127826	0.0518627	-0.24647	0.805318	NA
ADAM8	1.00867	-0.0127826	0.0518627	-0.24647	0.805319	NA
CSPP1	1.00867	-0.0127826	0.0518627	-0.24647	0.805319	NA
RTTN	1.01359	-0.0126768	0.0517352	-0.245032	0.806432	0.87696
CSNK1D	1.00862	-0.0127045	0.0518627	-0.244964	0.806484	NA
RNF167	1.00862	-0.0127045	0.0518627	-0.244964	0.806484	NA
P2RY8	1.00862	-0.0127045	0.0518628	-0.244964	0.806484	NA
SETD2	1.00862	-0.0127045	0.0518628	-0.244964	0.806484	NA
ERO1A	1.01233	-0.0126642	0.0517669	-0.244639	0.806736	NA
FOXO3	1.01108	-0.0126517	0.0517988	-0.244246	0.80704	NA
DCAF7	1.02472	-0.0125577	0.0514515	-0.244068	0.807178	0.87696
ACTR6	1.00856	-0.0126264	0.0518628	-0.243459	0.80765	NA
ARL6IP4	1.00856	-0.0126264	0.0518628	-0.243459	0.80765	NA
RUBCNL	1.00856	-0.0126264	0.0518628	-0.243458	0.80765	NA
RAB5C	1.00856	-0.0126264	0.0518628	-0.243458	0.80765	NA
RUFY1	1.00856	-0.0126264	0.0518628	-0.243458	0.80765	NA
CHD1L	1.00856	-0.0126264	0.0518628	-0.243458	0.80765	NA
EIF3L	1.00856	-0.0126264	0.0518628	-0.243458	0.80765	NA
ADAM28	1.00856	-0.0126264	0.0518628	-0.243458	0.80765	NA
ATF6B	1.00856	-0.0126264	0.0518628	-0.243458	0.80765	NA
IL1RAPL1	1.01725	-0.0125594	0.0516401	-0.243209	0.807843	0.87696
IL6ST	1.01102	-0.0125738	0.0517989	-0.242742	0.808205	NA
RNF220	1.00977	-0.0125611	0.0518309	-0.242347	0.808511	NA
EMD	1.00851	-0.0125483	0.0518628	-0.241953	0.808817	NA
CUTA	1.00851	-0.0125483	0.0518628	-0.241953	0.808817	NA
LRCH4	1.00851	-0.0125483	0.0518628	-0.241953	0.808817	NA
WDR26	1.00851	-0.0125483	0.0518628	-0.241953	0.808817	NA
CRYBG1	1.00851	-0.0125483	0.0518629	-0.241952	0.808817	NA
GZMH	1.00851	-0.0125483	0.0518629	-0.241952	0.808817	NA
U52111.1	1.01223	-0.0125086	0.051767	-0.241633	0.809065	NA
SLC7A11	1.01223	-0.0125086	0.0517671	-0.241633	0.809065	NA
RNF126	1.01223	-0.0125086	0.0517671	-0.241633	0.809065	NA
DCAF10	1.01343	-0.0124436	0.0517353	-0.240525	0.809923	0.87696
NPC2	1.00846	-0.0124703	0.0518629	-0.240447	0.809984	NA
RNASEH2B	1.00846	-0.0124703	0.0518629	-0.240447	0.809984	NA
APBB1IP	1.00846	-0.0124703	0.0518629	-0.240447	0.809984	NA
SPARC	1.00846	-0.0124703	0.0518629	-0.240447	0.809984	NA
LEF1	1.00846	-0.0124703	0.051863	-0.240446	0.809984	NA
NSRP1	1.00846	-0.0124703	0.051863	-0.240446	0.809984	NA
NKX2-1	1.00846	-0.0124703	0.0518663	-0.240431	0.809996	NA
AL162293.1	1.02085	-0.0123657	0.0515457	-0.239897	0.81041	0.87696
TFDP2	1.0196	-0.0123528	0.0515772	-0.239502	0.810717	0.87696
EYA1	1.01463	-0.0123788	0.0517036	-0.239419	0.810781	0.87696
TECPR1	1.00966	-0.0124051	0.051831	-0.239337	0.810844	NA
FOXP2	1.01338	-0.0123659	0.0517353	-0.239023	0.811088	0.87696
HLA-DOA	1.00841	-0.0123922	0.0518629	-0.238941	0.811152	NA
GAS2L1	1.00841	-0.0123922	0.0518629	-0.238941	0.811152	NA
COX6C	1.00841	-0.0123922	0.051863	-0.238941	0.811152	NA
PSD4	1.00841	-0.0123922	0.051863	-0.238941	0.811152	NA
NEDD8	1.00841	-0.0123922	0.051863	-0.238941	0.811152	NA
LARP7	1.00841	-0.0123922	0.051863	-0.23894	0.811152	NA
CEP350	1.00841	-0.0123922	0.051863	-0.23894	0.811152	NA
STAT5B	1.00841	-0.0123922	0.051863	-0.23894	0.811152	NA
ICA1L	1.01087	-0.0123401	0.0517991	-0.238229	0.811703	NA
RAD23A	1.00961	-0.0123271	0.051831	-0.237832	0.812011	NA
PTPN18	1.00836	-0.0123141	0.051863	-0.237434	0.81232	NA
MPRIP	1.00836	-0.0123141	0.051863	-0.237434	0.81232	NA
ATP6V0B	1.00836	-0.0123141	0.051863	-0.237434	0.81232	NA
DAZAP1	1.00836	-0.0123141	0.051863	-0.237434	0.81232	NA
GATAD2A	1.00836	-0.0123141	0.0518631	-0.237434	0.81232	NA
PAK2	1.00836	-0.0123141	0.0518631	-0.237434	0.81232	NA
WDPCP	1.00956	-0.0122491	0.0518311	-0.236327	0.813179	NA
GGA1	1.00956	-0.0122491	0.0518311	-0.236327	0.813179	NA
PXN	1.00956	-0.0122491	0.0518311	-0.236327	0.813179	NA
SECISBP2	1.00956	-0.0122491	0.0518311	-0.236327	0.813179	NA
CLIP1	1.01327	-0.0122105	0.0517355	-0.236018	0.813419	0.878245
C6orf48	1.0083	-0.012236	0.0518631	-0.235928	0.813488	NA
LMF2	1.0083	-0.012236	0.0518631	-0.235928	0.813488	NA
ILKAP	1.0083	-0.012236	0.0518631	-0.235928	0.813488	NA
MGAT4A	1.0083	-0.012236	0.0518631	-0.235928	0.813489	NA
GOLGA8A	1.0083	-0.012236	0.0518631	-0.235928	0.813489	NA
UBN1	1.0083	-0.012236	0.0518631	-0.235928	0.813489	NA
ECHDC2	1.0083	-0.012236	0.0518631	-0.235928	0.813489	NA
IPO9	1.0083	-0.012236	0.0518631	-0.235928	0.813489	NA
KIAA2026	1.0083	-0.012236	0.0518631	-0.235928	0.813489	NA
AC009446.1	1.01698	-0.0121722	0.0516404	-0.235711	0.813657	0.878245
SLC25A39	1.01202	-0.0121974	0.0517673	-0.235619	0.813728	NA
CDC42EP3	1.01076	-0.0121842	0.0517992	-0.235221	0.814037	NA
SNRPD2	1.01076	-0.0121842	0.0517992	-0.235221	0.814038	NA
HBS1L	1.01447	-0.012146	0.0517038	-0.234914	0.814275	0.878245
DCAF11	1.00951	-0.0121711	0.0518311	-0.234821	0.814347	NA
STT3B	1.00951	-0.0121711	0.0518312	-0.234821	0.814347	NA
STMN3	1.00825	-0.0121578	0.0518631	-0.234422	0.814658	NA
TRMT112	1.00825	-0.0121578	0.0518631	-0.234422	0.814658	NA
SNU13	1.00825	-0.0121578	0.0518632	-0.234422	0.814658	NA
ZFAS1	1.00825	-0.0121578	0.0518632	-0.234422	0.814658	NA
PAFAH1B1	1.00825	-0.0121578	0.0518632	-0.234422	0.814658	NA
KDM2A	1.00825	-0.0121578	0.0518632	-0.234422	0.814658	NA
HSD17B12	1.01196	-0.0121196	0.0517674	-0.234116	0.814895	NA
USP28	1.01442	-0.0120683	0.0517038	-0.233412	0.815441	0.878783
DAW1	1.00815	0.012013	0.0514702	0.233396	0.815454	NA
ORAI2	1.00945	-0.012093	0.0518312	-0.233316	0.815516	NA
TMF1	1.00945	-0.012093	0.0518312	-0.233316	0.815516	NA
KLF6	1.00945	-0.012093	0.0518313	-0.233316	0.815516	NA
ABCA2	1.0082	-0.0120797	0.0518632	-0.232915	0.815827	NA
MSL1	1.0082	-0.0120797	0.0518632	-0.232915	0.815827	NA
IL17RA	1.0082	-0.0120797	0.0518632	-0.232915	0.815827	NA
PPP6R1	1.0082	-0.0120797	0.0518632	-0.232915	0.815827	NA
CCDC84	1.0082	-0.0120797	0.0518632	-0.232915	0.815827	NA
DOCK2	1.0082	-0.0120797	0.0518632	-0.232915	0.815827	NA
DDX23	1.0082	-0.0120797	0.0518632	-0.232915	0.815827	NA
FBXO44	1.0082	-0.0120797	0.0518632	-0.232915	0.815827	NA
ORMDL1	1.0082	-0.0120797	0.0518632	-0.232915	0.815827	NA
UQCRH	1.0082	-0.0120797	0.0518632	-0.232915	0.815827	NA
LUC7L2	1.01562	-0.012004	0.0516722	-0.232311	0.816297	0.878986
AC003681.1	1.01066	0.0119274	0.0514077	0.232016	0.816526	NA
NUP210	1.0094	-0.012015	0.0518313	-0.23181	0.816685	NA
PLAC8	1.00815	-0.0120016	0.0518633	-0.231409	0.816997	NA
RABGAP1L	1.00815	-0.0120016	0.0518633	-0.231409	0.816997	NA
XPO6	1.00815	-0.0120016	0.0518633	-0.231409	0.816997	NA
DEF6	1.00815	-0.0120016	0.0518633	-0.231409	0.816997	NA
SAR1A	1.0106	-0.0119505	0.0517994	-0.230707	0.817543	NA
ADA2	1.00935	-0.011937	0.0518313	-0.230305	0.817855	NA
MARF1	1.00935	-0.011937	0.0518314	-0.230305	0.817855	NA
USP7	1.00809	-0.0119235	0.0518633	-0.229902	0.818168	NA
IQSEC1	1.00809	-0.0119235	0.0518633	-0.229902	0.818168	NA
USE1	1.01055	-0.0118725	0.0517994	-0.229202	0.818712	NA
STRIP1	1.01923	-0.011812	0.0515776	-0.229015	0.818857	0.880305
FGF9	1.01923	-0.011812	0.0515777	-0.229015	0.818857	0.880305
ORMDL3	1.00804	-0.0118454	0.0518634	-0.228396	0.819339	NA
PEX26	1.00804	-0.0118454	0.0518634	-0.228396	0.819339	NA
EIF3H	1.00804	-0.0118454	0.0518634	-0.228396	0.819339	NA
EDF1	1.00804	-0.0118454	0.0518634	-0.228396	0.819339	NA
FCGRT	1.00804	-0.0118454	0.0518634	-0.228396	0.819339	NA
BCAP31	1.00804	-0.0118454	0.0518634	-0.228396	0.819339	NA
PSMB1	1.00804	-0.0118454	0.0518634	-0.228396	0.819339	NA
PREX1	1.00804	-0.0118454	0.0518634	-0.228395	0.819339	NA
CCDC26	1.01175	-0.0118082	0.0517676	-0.228101	0.819568	NA
TRIM65	1.00924	-0.0117809	0.0518314	-0.227293	0.820196	NA
BCL6	1.02289	-0.0116984	0.0514835	-0.227227	0.820247	0.88108
CNTLN	1.01296	-0.0117441	0.0517358	-0.227001	0.820423	NA
ZNF276	1.01296	-0.0117441	0.0517359	-0.227001	0.820423	NA
C6orf62	1.00799	-0.0117672	0.0518634	-0.226889	0.82051	NA
PHRF1	1.00799	-0.0117672	0.0518634	-0.226889	0.82051	NA
CNPPD1	1.00799	-0.0117672	0.0518634	-0.226889	0.82051	NA
ZNF791	1.00799	-0.0117672	0.0518634	-0.226889	0.82051	NA
USP36	1.00799	-0.0117672	0.0518634	-0.226889	0.82051	NA
CEP85L	1.00799	-0.0117672	0.0518635	-0.226889	0.82051	NA
MLF1	1.0117	-0.0117304	0.0517676	-0.226597	0.820737	NA
KCNJ3	1.0117	-0.0117304	0.0517676	-0.226597	0.820737	NA
MAGIX	1.01045	-0.0117167	0.0517995	-0.226193	0.821052	NA
AC058791.1	1.00919	-0.0117029	0.0518315	-0.225788	0.821367	NA
GRIPAP1	1.00919	-0.0117029	0.0518315	-0.225787	0.821367	NA
STAT3	1.00919	-0.0117029	0.0518315	-0.225787	0.821367	NA
SAFB	1.00794	-0.0116891	0.0518635	-0.225382	0.821682	NA
SKP1	1.00794	-0.0116891	0.0518635	-0.225382	0.821682	NA
KLC1	1.00794	-0.0116891	0.0518635	-0.225382	0.821682	NA
LRMP	1.00794	-0.0116891	0.0518635	-0.225382	0.821682	NA
CTSH	1.00794	-0.0116891	0.0518635	-0.225382	0.821682	NA
MTURN	1.00794	-0.0116891	0.0518635	-0.225382	0.821682	NA
NDUFA13	1.00794	-0.0116891	0.0518635	-0.225382	0.821682	NA
MAT2A	1.00794	-0.0116891	0.0518635	-0.225382	0.821682	NA
ARRDC2	1.00794	-0.0116891	0.0518635	-0.225382	0.821682	NA
BCL9L	1.00794	-0.0116891	0.0518635	-0.225382	0.821682	NA
ZYX	1.00794	-0.0116891	0.0518635	-0.225382	0.821682	NA
PHACTR1	1.0104	-0.0116387	0.0517996	-0.224688	0.822222	NA
DDB1	1.0104	-0.0116387	0.0517996	-0.224687	0.822222	NA
PLEKHB2	1.00914	-0.0116249	0.0518316	-0.224282	0.822538	NA
ASXL1	1.00914	-0.0116249	0.0518316	-0.224281	0.822538	NA
ROR1	1.00788	-0.011611	0.0518635	-0.223876	0.822854	NA
ZNF638	1.00788	-0.011611	0.0518636	-0.223875	0.822854	NA
ZNF655	1.00788	-0.011611	0.0518636	-0.223875	0.822855	NA
AKT2	1.0116	-0.0115747	0.0517678	-0.223589	0.823077	NA
ZC3H8	1.01531	-0.0115387	0.0516725	-0.223304	0.823299	0.883156
TIMM22	1.01034	-0.0115608	0.0517997	-0.223182	0.823394	NA
ANXA1	1.01034	-0.0115608	0.0517997	-0.223182	0.823394	NA
ILF3-DT	1.01902	-0.0115029	0.0515778	-0.223021	0.823519	0.883156
Z82206.1	1.00909	-0.0115468	0.0518316	-0.222776	0.82371	NA
GPBP1	1.00909	-0.0115468	0.0518316	-0.222776	0.82371	NA
CRYZL1	1.0128	-0.0115108	0.051736	-0.222491	0.823931	NA
ELP2	1.0128	-0.0115108	0.051736	-0.222491	0.823931	NA
ETV7	1.00783	-0.0115328	0.0518636	-0.222369	0.824027	NA
MCM7	1.00783	-0.0115328	0.0518636	-0.222369	0.824027	NA
ILF2	1.00783	-0.0115328	0.0518636	-0.222369	0.824027	NA
FFAR2	1.00783	-0.0115328	0.0518636	-0.222369	0.824027	NA
MZT2B	1.00783	-0.0115328	0.0518636	-0.222369	0.824027	NA
PRDX5	1.00783	-0.0115328	0.0518636	-0.222368	0.824027	NA
ATP6V1G1	1.00783	-0.0115328	0.0518636	-0.222368	0.824027	NA
UBAP2L	1.00783	-0.0115328	0.0518636	-0.222368	0.824027	NA
ZMAT2	1.00783	-0.0115328	0.0518636	-0.222368	0.824027	NA
DHTKD1	1.01155	-0.0114968	0.0517678	-0.222085	0.824248	NA
PGBD4	1.01029	-0.0114828	0.0517997	-0.221677	0.824565	NA
CDK12	1.01029	-0.0114828	0.0517998	-0.221677	0.824565	NA
SERP1	1.00904	-0.0114688	0.0518317	-0.221269	0.824883	NA
SH3KBP1	1.00904	-0.0114688	0.0518318	-0.221269	0.824883	NA
STXBP5-AS1	1.00778	-0.0114547	0.0518637	-0.220862	0.8252	NA
PSMB4	1.00778	-0.0114547	0.0518637	-0.220862	0.8252	NA
GPAA1	1.00778	-0.0114547	0.0518637	-0.220861	0.8252	NA
CBFA2T2	1.00778	-0.0114547	0.0518637	-0.220861	0.8252	NA
PFKL	1.00778	-0.0114547	0.0518637	-0.220861	0.8252	NA
CDKN2D	1.00778	-0.0114547	0.0518637	-0.220861	0.8252	NA
UBR5	1.00778	-0.0114547	0.0518637	-0.220861	0.8252	NA
MBD4	1.00778	-0.0114547	0.0518637	-0.220861	0.8252	NA
METTL26	1.00778	-0.0114547	0.0518637	-0.220861	0.8252	NA
HSPA5	1.00778	-0.0114547	0.0518637	-0.220861	0.8252	NA
TIAL1	1.00778	-0.0114547	0.0518637	-0.220861	0.8252	NA
RIPK2	1.01646	-0.0113976	0.051641	-0.220708	0.825319	0.884367
DOK6	1.01024	-0.0114049	0.0517998	-0.220172	0.825737	NA
RNF41	1.0127	-0.0113553	0.0517361	-0.219485	0.826272	NA
SSR4	1.00773	-0.0113765	0.0518637	-0.219354	0.826374	NA
MRPS21	1.00773	-0.0113765	0.0518637	-0.219354	0.826374	NA
EHMT1	1.00773	-0.0113765	0.0518637	-0.219354	0.826374	NA
SLC25A45	1.00773	-0.0113765	0.0518637	-0.219354	0.826374	NA
CTBP1	1.00773	-0.0113765	0.0518637	-0.219354	0.826374	NA
NBPF19	1.00773	-0.0113765	0.0518637	-0.219354	0.826374	NA
IWS1	1.00773	-0.0113765	0.0518638	-0.219354	0.826374	NA
MECP2	1.01144	-0.0113411	0.051768	-0.219076	0.826591	NA
FLCN	1.01515	-0.011306	0.0516727	-0.218799	0.826806	0.884863
OTUB1	1.01019	-0.0113269	0.0517998	-0.218667	0.82691	NA
TYMP	1.01019	-0.0113269	0.0517999	-0.218667	0.82691	NA
ACER3	1.0139	-0.0112918	0.0517044	-0.21839	0.827125	0.884863
HSPA9	1.00893	-0.0113127	0.0518318	-0.218257	0.827229	NA
LARP1	1.00893	-0.0113127	0.0518318	-0.218257	0.827229	NA
C6orf132	1.01264	-0.0112775	0.0517362	-0.217981	0.827444	NA
PRKDC	1.00768	-0.0112984	0.0518638	-0.217847	0.827548	NA
TP53I13	1.00768	-0.0112984	0.0518638	-0.217847	0.827548	NA
AC007952.4	1.00768	-0.0112984	0.0518638	-0.217847	0.827548	NA
ANKZF1	1.00768	-0.0112984	0.0518638	-0.217847	0.827548	NA
PTPN1	1.00768	-0.0112984	0.0518638	-0.217847	0.827548	NA
DYNLT1	1.00768	-0.0112984	0.0518638	-0.217847	0.827548	NA
TMEM173	1.00768	-0.0112984	0.0518638	-0.217847	0.827548	NA
GZMA	1.00768	-0.0112984	0.0518639	-0.217847	0.827548	NA
CSNK1E	1.01385	-0.0112141	0.0517045	-0.216888	0.828296	0.885396
KIAA0319L	1.00888	-0.0112346	0.0518319	-0.216751	0.828403	NA
TUBA4A	1.00762	-0.0112202	0.0518638	-0.21634	0.828723	NA
TSPO	1.00762	-0.0112202	0.0518639	-0.21634	0.828723	NA
SH3BP5	1.00762	-0.0112202	0.0518639	-0.21634	0.828723	NA
ITPKB	1.00762	-0.0112202	0.0518639	-0.21634	0.828723	NA
PPP4R3A	1.00762	-0.0112202	0.0518639	-0.21634	0.828723	NA
ANKRD10	1.00762	-0.0112202	0.0518639	-0.21634	0.828723	NA
EIF4G1	1.00762	-0.0112202	0.0518639	-0.21634	0.828723	NA
FAM102A	1.00762	-0.0112202	0.0518639	-0.21634	0.828723	NA
TNFAIP3	1.00762	-0.0112202	0.0518639	-0.21634	0.828723	NA
TESPA1	1.01134	-0.0111854	0.0517681	-0.216067	0.828936	NA
NEGR1	1.01008	-0.011171	0.0518	-0.215656	0.829256	NA
MCUR1	1.00883	-0.0111565	0.0518319	-0.215245	0.829577	NA
FNDC3B	1.00883	-0.0111565	0.0518319	-0.215245	0.829577	NA
DDX54	1.00883	-0.0111565	0.0518319	-0.215244	0.829577	NA
AP001189.1	1.00883	-0.0111565	0.0518319	-0.215244	0.829577	NA
TNK2	1.00883	-0.0111565	0.0518319	-0.215244	0.829577	NA
DNAJC27	1.00757	-0.0111421	0.0518639	-0.214833	0.829898	NA
SQSTM1	1.00757	-0.0111421	0.0518639	-0.214833	0.829898	NA
EIF2S3	1.00757	-0.0111421	0.0518639	-0.214833	0.829898	NA
PPM1B	1.00757	-0.0111421	0.0518639	-0.214833	0.829898	NA
LTBP3	1.00757	-0.0111421	0.0518639	-0.214833	0.829898	NA
NCOA3	1.00757	-0.0111421	0.0518639	-0.214833	0.829898	NA
PLCG1	1.00757	-0.0111421	0.0518639	-0.214833	0.829898	NA
GLIPR1	1.00757	-0.0111421	0.0518639	-0.214833	0.829898	NA
HM13	1.01128	-0.0111075	0.0517681	-0.214562	0.830108	NA
SYMPK	1.01003	-0.011093	0.0518	-0.214151	0.83043	NA
CNOT1	1.00752	-0.0110639	0.051864	-0.213325	0.831073	NA
WDR74	1.00752	-0.0110639	0.051864	-0.213325	0.831073	NA
TBCB	1.00752	-0.0110639	0.051864	-0.213325	0.831073	NA
CDKN1B	1.00752	-0.0110639	0.051864	-0.213325	0.831073	NA
MFSD10	1.00752	-0.0110639	0.051864	-0.213325	0.831073	NA
TOP2B	1.00752	-0.0110639	0.051864	-0.213325	0.831073	NA
PSMA4	1.00752	-0.0110639	0.051864	-0.213325	0.831073	NA
MAPRE2	1.00752	-0.0110639	0.051864	-0.213325	0.831073	NA
ANKRD36	1.00752	-0.0110639	0.051864	-0.213325	0.831073	NA
CBX5	1.00752	-0.0110639	0.051864	-0.213325	0.831074	NA
CAMK1D	1.01495	-0.0109956	0.051673	-0.212792	0.831489	0.886284
DLC1	1.01369	-0.010981	0.0517046	-0.21238	0.831811	0.886284
WDR73	1.01369	-0.010981	0.0517047	-0.21238	0.831811	0.886284
GNG11	1.00747	-0.0109857	0.051864	-0.211818	0.832249	NA
VAMP8	1.00747	-0.0109857	0.051864	-0.211818	0.832249	NA
PTDSS1	1.00747	-0.0109857	0.051864	-0.211818	0.832249	NA
MAPKAPK2	1.00747	-0.0109857	0.051864	-0.211818	0.832249	NA
DYNLL2	1.00747	-0.0109857	0.051864	-0.211818	0.832249	NA
ZNF326	1.00747	-0.0109857	0.0518641	-0.211818	0.832249	NA
PRPF6	1.00747	-0.0109857	0.0518641	-0.211818	0.832249	NA
NFKBIZ	1.00747	-0.0109857	0.0518641	-0.211818	0.832249	NA
RGS18	1.00747	-0.0109857	0.0518641	-0.211817	0.83225	NA
KLHDC10	1.0298	-0.010862	0.0512972	-0.211746	0.832305	0.886284
MINDY2	1.00992	-0.010937	0.0518002	-0.211139	0.832779	NA
WNK1	1.00992	-0.010937	0.0518002	-0.211139	0.832779	NA
AP003170.4	1.01364	-0.0109033	0.0517047	-0.210877	0.832983	0.886284
GREB1L	1.00867	-0.0109223	0.0518321	-0.210725	0.833102	NA
CPNE5	1.00867	-0.0109223	0.0518321	-0.210725	0.833102	NA
CRTC3	1.00867	-0.0109223	0.0518321	-0.210725	0.833102	NA
EPN1	1.00867	-0.0109223	0.0518321	-0.210725	0.833102	NA
KIF22	1.00741	-0.0109075	0.0518641	-0.21031	0.833426	NA
HIST1H2AC	1.00741	-0.0109075	0.0518641	-0.21031	0.833426	NA
RPL36AL	1.00741	-0.0109075	0.0518641	-0.21031	0.833426	NA
ENSA	1.00741	-0.0109075	0.0518641	-0.21031	0.833426	NA
SH3BGRL	1.00741	-0.0109075	0.0518641	-0.21031	0.833426	NA
CXXC1	1.00741	-0.0109075	0.0518641	-0.21031	0.833426	NA
EIF3J	1.00741	-0.0109075	0.0518641	-0.21031	0.833426	NA
TNIK	1.00741	-0.0109075	0.0518641	-0.21031	0.833426	NA
KIAA1109	1.00741	-0.0109075	0.0518642	-0.21031	0.833426	NA
CLDND1	1.00741	-0.0109075	0.0518642	-0.21031	0.833426	NA
ZNF620	1.0161	-0.0108551	0.0516414	-0.210202	0.83351	0.886284
ZDHHC14	1.01484	-0.0108404	0.0516731	-0.209788	0.833833	0.886284
RASSF5	1.00862	-0.0108442	0.0518322	-0.209218	0.834278	NA
COX6B1	1.00736	-0.0108294	0.0518641	-0.208803	0.834602	NA
NDUFA1	1.00736	-0.0108294	0.0518642	-0.208802	0.834602	NA
PHYKPL	1.00736	-0.0108294	0.0518642	-0.208802	0.834602	NA
TMEM219	1.00736	-0.0108294	0.0518642	-0.208802	0.834602	NA
ZFR	1.00736	-0.0108294	0.0518642	-0.208802	0.834602	NA
TAP2	1.00736	-0.0108294	0.0518642	-0.208802	0.834603	NA
SSH2	1.00736	-0.0108294	0.0518642	-0.208802	0.834603	NA
CDC25B	1.00736	-0.0108294	0.0518642	-0.208802	0.834603	NA
TMEM44	1.00982	-0.0107811	0.0518002	-0.208128	0.835129	NA
NOSIP	1.00856	-0.0107661	0.0518322	-0.207711	0.835454	NA
SPEN	1.00856	-0.0107661	0.0518323	-0.207711	0.835455	NA
ANKRD13A	1.00731	-0.0107512	0.0518642	-0.207295	0.83578	NA
TLK1	1.00731	-0.0107512	0.0518642	-0.207295	0.83578	NA
SLF2	1.00731	-0.0107512	0.0518642	-0.207295	0.83578	NA
BTN2A1	1.00731	-0.0107512	0.0518642	-0.207295	0.83578	NA
CD96	1.00731	-0.0107512	0.0518642	-0.207295	0.83578	NA
USP15	1.00731	-0.0107512	0.0518642	-0.207295	0.83578	NA
CHTOP	1.00731	-0.0107512	0.0518642	-0.207295	0.83578	NA
LGALS9	1.00731	-0.0107512	0.0518643	-0.207295	0.83578	NA
DYNC1LI2	1.00731	-0.0107512	0.0518643	-0.207295	0.83578	NA
IRX2	1.01599	-0.0107001	0.0516415	-0.2072	0.835854	0.887716
MTTP	1.01223	-0.0106552	0.0517367	-0.205951	0.836829	NA
FCRL1	1.00726	-0.010673	0.0518643	-0.205787	0.836957	NA
UBE2D2	1.00726	-0.010673	0.0518643	-0.205787	0.836957	NA
GSTP1	1.00726	-0.010673	0.0518643	-0.205787	0.836957	NA
TADA3	1.00726	-0.010673	0.0518643	-0.205787	0.836957	NA
NBPF11	1.00726	-0.010673	0.0518643	-0.205787	0.836957	NA
MAP2K7	1.00726	-0.010673	0.0518643	-0.205787	0.836957	NA
NOL8	1.00726	-0.010673	0.0518643	-0.205787	0.836957	NA
PHC3	1.00726	-0.010673	0.0518643	-0.205787	0.836957	NA
TAZ	1.00726	-0.010673	0.0518643	-0.205787	0.836957	NA
LAMP1	1.00726	-0.010673	0.0518643	-0.205787	0.836957	NA
LDHA	1.00726	-0.010673	0.0518643	-0.205787	0.836957	NA
DOCK10	1.00726	-0.010673	0.0518643	-0.205787	0.836957	NA
PSMD7	1.00726	-0.010673	0.0518643	-0.205787	0.836957	NA
ERGIC3	1.00726	-0.010673	0.0518643	-0.205787	0.836957	NA
ARL6IP5	1.00726	-0.010673	0.0518643	-0.205787	0.836957	NA
VAV1	1.00726	-0.010673	0.0518643	-0.205787	0.836957	NA
NAA15	1.00726	-0.010673	0.0518643	-0.205787	0.836957	NA
CARS	1.00726	-0.010673	0.0518644	-0.205787	0.836958	NA
P4HA3	1.00972	-0.0106251	0.0518004	-0.205116	0.837482	NA
TLR3	1.00846	-0.01061	0.0518323	-0.204698	0.837808	NA
SPCS1	1.0072	-0.0105948	0.0518643	-0.204279	0.838135	NA
NBPF26	1.0072	-0.0105948	0.0518643	-0.204279	0.838135	NA
NDUFS2	1.0072	-0.0105948	0.0518643	-0.204279	0.838135	NA
LFNG	1.0072	-0.0105948	0.0518643	-0.204279	0.838135	NA
GSPT1	1.0072	-0.0105948	0.0518643	-0.204279	0.838135	NA
ANKFY1	1.0072	-0.0105948	0.0518643	-0.204279	0.838135	NA
GPATCH8	1.0072	-0.0105948	0.0518643	-0.204279	0.838135	NA
MBP	1.0072	-0.0105948	0.0518643	-0.204279	0.838135	NA
SLC25A3	1.0072	-0.0105948	0.0518643	-0.204279	0.838135	NA
C12orf57	1.0072	-0.0105948	0.0518643	-0.204279	0.838135	NA
DNAJB1	1.0072	-0.0105948	0.0518644	-0.204279	0.838135	NA
ERBIN	1.0072	-0.0105948	0.0518644	-0.204279	0.838135	NA
RNF115	1.00966	-0.0105471	0.0518005	-0.20361	0.838659	NA
LYN	1.00841	-0.0105319	0.0518324	-0.203191	0.838986	NA
QSOX1	1.01212	-0.0104996	0.0517368	-0.202942	0.83918	NA
DOCK7	1.0208	-0.0104509	0.0515158	-0.202868	0.839238	0.89028
NBPF1	1.00715	-0.0105166	0.0518644	-0.202771	0.839314	NA
MMS19	1.00715	-0.0105166	0.0518644	-0.202771	0.839314	NA
MHENCR	1.00715	-0.0105166	0.0518644	-0.202771	0.839314	NA
FAM193B	1.00715	-0.0105166	0.0518644	-0.202771	0.839314	NA
[truncated: 24,357 more rows]
