# Supplementary material for: Single-cell multiomics revealed the dynamics of antigen presentation, immune response and T cell activation in the COVID-19 positive and recovered individuals
Source: Front Immunol. 2022 Dec 2;13:1034159. doi: 10.3389/fimmu.2022.1034159 (PMC9755500; doi:10.3389/fimmu.2022.1034159)
Supplement: Supplementary File 3 — Pseudobulk differential gene expression of the cell types highlighted in the study. [file DataSheet_3.xlsx]

## Sheet: Activated CD4+ T
Genes	baseMean	log2FoldChange	lfcSE	stat	pvalue	padj	ComparisonGroup
MT-CO1	34.2658	-0.857809	0.222497	-3.80417	0.000142279	1	Healthy vs Positive
MT-ND2	65.1518	-0.364457	0.117002	-3.11464	0.00184171	1	Healthy vs Positive
MT-CO2	45.1131	0.395591	0.131816	3.00135	0.0026879	1	Healthy vs Positive
HBA2	2.03321	1.81692	0.590476	2.96839	0.00299361	1	Healthy vs Positive
HBA1	1.13582	1.67996	0.59026	2.79813	0.00513987	1	Healthy vs Positive
MT-ND4	57.8641	0.27701	0.102266	2.71025	0.00672316	1	Healthy vs Positive
TSC22D3	2.82098	-1.9013	0.616457	-2.55415	0.0106449	1	Healthy vs Positive
FOS	3.17768	-1.70113	0.617492	-2.52473	0.0115788	1	Healthy vs Positive
TNFAIP3	3.05631	-1.7928	0.620932	-2.49032	0.0127628	1	Healthy vs Positive
JUN	3.49398	-1.88495	0.623668	-2.4816	0.0130793	1	Healthy vs Positive
JUND	5.52056	-1.72123	0.622201	-2.45853	0.0139506	1	Healthy vs Positive
CXCR4	4.36291	-1.64088	0.619945	-2.32116	0.0202783	1	Healthy vs Positive
ZFP36	2.92903	-1.73123	0.623856	-2.31899	0.0203955	1	Healthy vs Positive
KLF6	3.11538	-1.70513	0.62352	-2.31242	0.0207548	1	Healthy vs Positive
FOSB	2.23645	-1.35192	0.61058	-2.27639	0.0228229	1	Healthy vs Positive
MT2A	2.56905	-1.7139	0.623985	-2.19223	0.0283632	1	Healthy vs Positive
MT1E	0.90686	-1.33507	0.597892	-2.15457	0.0311955	1	Healthy vs Positive
MT-ATP8	6.5947	-0.93671	0.422399	-2.11264	0.0346319	1	Healthy vs Positive
HBB	1.7165	1.29371	0.59895	2.0675	0.0386867	1	Healthy vs Positive
FRMD4B	0.786407	-1.15119	0.612731	-2.01345	0.0440672	1	Healthy vs Positive
MT-ND1	58.4545	0.221641	0.11025	2.00939	0.0444958	1	Healthy vs Positive
EIF1	3.29824	-1.32874	0.61083	-2.00635	0.0448192	1	Healthy vs Positive
PPM1N	2.45518	-1.23308	0.616927	-1.9643	0.0494957	1	Healthy vs Positive
JUNB	3.24017	-1.51335	0.616083	-1.96283	0.0496664	1	Healthy vs Positive
MT-CO1	34.2658	-0.857809	0.222497	-3.80417	0.000142279	1	Healthy vs Positive
MT-ND2	65.1518	-0.364457	0.117002	-3.11464	0.00184171	1	Healthy vs Positive
MT-CO2	45.1131	0.395591	0.131816	3.00135	0.0026879	1	Healthy vs Positive
HBA2	2.03321	1.81692	0.590476	2.96839	0.00299361	1	Healthy vs Positive
HBA1	1.13582	1.67996	0.59026	2.79813	0.00513987	1	Healthy vs Positive
MT-ND4	57.8641	0.27701	0.102266	2.71025	0.00672316	1	Healthy vs Positive
TSC22D3	2.82098	-1.9013	0.616457	-2.55415	0.0106449	1	Healthy vs Positive
FOS	3.17768	-1.70113	0.617492	-2.52473	0.0115788	1	Healthy vs Positive
TNFAIP3	3.05631	-1.7928	0.620932	-2.49032	0.0127628	1	Healthy vs Positive
JUN	3.49398	-1.88495	0.623668	-2.4816	0.0130793	1	Healthy vs Positive
JUND	5.52056	-1.72123	0.622201	-2.45853	0.0139506	1	Healthy vs Positive
CXCR4	4.36291	-1.64088	0.619945	-2.32116	0.0202783	1	Healthy vs Positive
ZFP36	2.92903	-1.73123	0.623856	-2.31899	0.0203955	1	Healthy vs Positive
KLF6	3.11538	-1.70513	0.62352	-2.31242	0.0207548	1	Healthy vs Positive
FOSB	2.23645	-1.35192	0.61058	-2.27639	0.0228229	1	Healthy vs Positive
MT2A	2.56905	-1.7139	0.623985	-2.19223	0.0283632	1	Healthy vs Positive
MT1E	0.90686	-1.33507	0.597892	-2.15457	0.0311955	1	Healthy vs Positive
MT-ATP8	6.5947	-0.93671	0.422399	-2.11264	0.0346319	1	Healthy vs Positive
HBB	1.7165	1.29371	0.59895	2.0675	0.0386867	1	Healthy vs Positive
FRMD4B	0.786407	-1.15119	0.612731	-2.01345	0.0440672	1	Healthy vs Positive
MT-ND1	58.4545	0.221641	0.11025	2.00939	0.0444958	1	Healthy vs Positive
EIF1	3.29824	-1.32874	0.61083	-2.00635	0.0448192	1	Healthy vs Positive
PPM1N	2.45518	-1.23308	0.616927	-1.9643	0.0494957	1	Healthy vs Positive
JUNB	3.24017	-1.51335	0.616083	-1.96283	0.0496664	1	Healthy vs Positive
MT-ND2	65.1518	-0.33218	0.126927	-2.61877	0.00882464	1	Healthy vs Recovered
MT-ND4	57.8641	0.250031	0.114512	2.18509	0.0288823	1	Healthy vs Recovered
MT-CO1	34.2658	0.986023	0.16645	5.90774	3.4684e-09	6.32289e-06	Positive vs Recovered
TXNIP	4.71709	2.52044	0.55454	4.33475	1.45925e-05	0.0133011	Positive vs Recovered
HLA-B	6.49939	2.21029	0.536683	4.01598	5.91993e-05	0.0331458	Positive vs Recovered
B2M	8.23295	1.95466	0.486686	3.96718	7.2728e-05	0.0331458	Positive vs Recovered
RPS29	13.2578	1.99077	0.51176	3.86974	0.000108953	0.0358125	Positive vs Recovered
JUN	3.49398	2.36534	0.611322	3.84078	0.000122643	0.0358125	Positive vs Recovered
JUNB	3.24017	2.23754	0.579562	3.8126	0.000137514	0.0358125	Positive vs Recovered
RPS27A	7.97025	1.893	0.494115	3.77633	0.000159157	0.0362678	Positive vs Recovered
RPL21	6.6788	1.8525	0.496795	3.66784	0.000244609	0.046096	Positive vs Recovered
TSC22D3	2.82098	2.16222	0.57877	3.63341	0.000279701	0.046096	Positive vs Recovered
MT2A	2.56905	2.23022	0.611172	3.62778	0.00028587	0.046096	Positive vs Recovered
RPS13	4.5715	1.97099	0.53428	3.59993	0.000318307	0.046096	Positive vs Recovered
TPT1	11.9482	1.83894	0.509181	3.58903	0.000331914	0.046096	Positive vs Recovered
MT-CYB	38.7751	-0.406469	0.114051	-3.56448	0.000364576	0.046096	Positive vs Recovered
RPL34	13.2924	1.83246	0.51222	3.55409	0.000379287	0.046096	Positive vs Recovered
RPL9	3.83574	1.89119	0.523042	3.51217	0.000444461	0.0480314	Positive vs Recovered
RPS20	6.18735	1.80201	0.508323	3.4874	0.000487749	0.0480314	Positive vs Recovered
RPL27A	5.5555	1.79636	0.507144	3.48233	0.000497071	0.0480314	Positive vs Recovered
EEF1A1	15.0126	1.78324	0.50928	3.48043	0.000500602	0.0480314	Positive vs Recovered
RPL31	7.42311	1.71344	0.502042	3.38212	0.000719292	0.0655635	Positive vs Recovered
ZFP36	2.92903	2.07811	0.606898	3.36059	0.000777767	0.0675176	Positive vs Recovered
KLF6	3.11538	2.03882	0.611149	3.32681	0.000878465	0.0727928	Positive vs Recovered
KLF2	2.75457	1.88518	0.57236	3.24506	0.00117427	0.0930737	Positive vs Recovered
JUND	5.52056	2.02653	0.606753	3.22195	0.00127321	0.0967109	Positive vs Recovered
TNFAIP3	3.05631	1.91623	0.587081	3.14995	0.00163296	0.119075	Positive vs Recovered
ACTB	2.93735	1.73966	0.555459	3.10015	0.00193424	0.131282	Positive vs Recovered
RPS6	7.35628	1.43702	0.46156	3.09372	0.00197663	0.131282	Positive vs Recovered
CXCR4	4.36291	1.83834	0.576987	3.08781	0.0020164	0.131282	Positive vs Recovered
RPL37A	5.50617	1.56877	0.511712	3.03006	0.00244506	0.153701	Positive vs Recovered
RPL11	3.77106	1.63771	0.539776	3.00639	0.00264371	0.16065	Positive vs Recovered
RPL37	4.55152	1.54496	0.512103	2.98821	0.00280612	0.163648	Positive vs Recovered
RPS15A	3.01779	1.67964	0.550589	2.98105	0.00287259	0.163648	Positive vs Recovered
RPL30	4.9801	1.52105	0.510085	2.9532	0.00314503	0.173739	Positive vs Recovered
RPLP2	3.50607	1.56574	0.528262	2.9338	0.0033484	0.179534	Positive vs Recovered
MT1X	1.58523	1.80017	0.623059	2.91546	0.00355162	0.184989	Positive vs Recovered
RPS24	4.01831	1.62254	0.55172	2.88273	0.0039424	0.196987	Positive vs Recovered
NFKBIA	1.87694	1.70182	0.593441	2.87831	0.00399808	0.196987	Positive vs Recovered
DUSP1	1.32389	1.66256	0.594735	2.8439	0.0044565	0.213795	Positive vs Recovered
RPS27	6.4533	1.46577	0.514687	2.83096	0.00464091	0.216933	Positive vs Recovered
TMSB4X	5.10315	1.41	0.50235	2.80289	0.00506463	0.23082	Positive vs Recovered
RPL23	5.32994	1.37087	0.492298	2.76546	0.00568428	0.252743	Positive vs Recovered
RPL39	4.98366	1.37866	0.496802	2.75655	0.00584147	0.253548	Positive vs Recovered
RPL38	3.26157	1.48542	0.534568	2.72279	0.00647335	0.273042	Positive vs Recovered
RPLP1	4.16937	1.42001	0.517424	2.71688	0.00659015	0.273042	Positive vs Recovered
MT-ATP8	6.5947	0.910264	0.332999	2.69305	0.00708018	0.273623	Positive vs Recovered
PABPC1	3.91772	1.49903	0.549537	2.6899	0.00714742	0.273623	Positive vs Recovered
CD69	1.92632	1.56745	0.581705	2.68784	0.00719166	0.273623	Positive vs Recovered
NPM1	1.81488	1.54433	0.571759	2.68724	0.00720456	0.273623	Positive vs Recovered
CFL1	2.08144	1.53217	0.570492	2.66297	0.00774537	0.28816	Positive vs Recovered
PTMA	3.9285	1.41282	0.528547	2.64407	0.00819155	0.298664	Positive vs Recovered
RPL32	5.48158	1.33185	0.505111	2.62329	0.00870845	0.311284	Positive vs Recovered
RPL36	2.29668	1.42536	0.54426	2.59755	0.00938904	0.324561	Positive vs Recovered
CD74	1.5774	1.45547	0.571236	2.59584	0.00943595	0.324561	Positive vs Recovered
RPL13	3.42559	1.3506	0.523388	2.54986	0.0107767	0.358388	Positive vs Recovered
RPS8	6.20097	1.2181	0.475297	2.5487	0.0108126	0.358388	Positive vs Recovered
PPP1R15A	1.33057	1.48361	0.58895	2.54023	0.0110779	0.36033	Positive vs Recovered
RPL12	2.19138	1.3985	0.545351	2.53432	0.0112665	0.36033	Positive vs Recovered
RPL41	5.66368	1.263	0.500931	2.51007	0.0120708	0.379397	Positive vs Recovered
FOS	3.17768	1.45791	0.568603	2.46849	0.0135685	0.419245	Positive vs Recovered
RPL22	2.13278	1.36322	0.551699	2.44844	0.0143476	0.431366	Positive vs Recovered
VIM	1.72768	1.41015	0.581389	2.44147	0.0146275	0.431366	Positive vs Recovered
RPL13A	5.77763	1.21771	0.498097	2.43635	0.0148362	0.431366	Positive vs Recovered
RPS28	3.8167	1.28838	0.525769	2.43462	0.0149073	0.431366	Positive vs Recovered
FTH1	2.14973	1.39363	0.56458	2.426	0.0152664	0.434854	Positive vs Recovered
HLA-A	4.77834	1.23192	0.511238	2.3956	0.0165931	0.465374	Positive vs Recovered
RPS19	3.11536	1.26089	0.521447	2.38744	0.0169664	0.468632	Positive vs Recovered
RPS12	5.60011	1.18982	0.50219	2.3723	0.0176776	0.480988	Positive vs Recovered
RTKN2	0.949826	1.37663	0.612897	2.34766	0.018892	0.506472	Positive vs Recovered
STK17B	2.03124	1.35559	0.58681	2.34215	0.0191728	0.506515	Positive vs Recovered
RPL3	3.6402	1.25538	0.535465	2.33269	0.0196647	0.506515	Positive vs Recovered
BTG1	2.92426	1.32463	0.557683	2.32508	0.0200679	0.506515	Positive vs Recovered
MS4A1	0.915857	1.34065	0.604686	2.30819	0.0209886	0.506515	Positive vs Recovered
TOB1	1.39294	1.33354	0.583198	2.30746	0.0210291	0.506515	Positive vs Recovered
HLA-DRA	1.09149	1.34	0.600934	2.30595	0.0211132	0.506515	Positive vs Recovered
RGCC	1.91317	1.39841	0.623184	2.30278	0.0212912	0.506515	Positive vs Recovered
RPS25	2.43116	1.23137	0.52994	2.30111	0.0213854	0.506515	Positive vs Recovered
RPL10	4.28157	1.14394	0.501954	2.29823	0.0215487	0.506515	Positive vs Recovered
ZFP36L2	2.14727	1.32783	0.573438	2.29607	0.0216721	0.506515	Positive vs Recovered
IRS2	1.07092	1.31435	0.600354	2.26714	0.0233816	0.530342	Positive vs Recovered
NAP1L1	1.79491	1.2634	0.562929	2.26515	0.0235033	0.530342	Positive vs Recovered
RPS23	4.45149	1.1991	0.529277	2.26416	0.0235643	0.530342	Positive vs Recovered
HLA-E	2.38601	1.21606	0.549251	2.22261	0.0262423	0.58341	Positive vs Recovered
RPL5	2.63116	1.17556	0.526393	2.21293	0.0269023	0.590879	Positive vs Recovered
RPS16	3.62278	1.12973	0.51036	2.2027	0.0276162	0.599338	Positive vs Recovered
RPS21	3.15527	1.20618	0.548015	2.1808	0.0291983	0.626218	Positive vs Recovered
MT1E	0.90686	1.3588	0.63733	2.17515	0.0296186	0.627846	Positive vs Recovered
RPL10A	3.19915	1.18875	0.542818	2.16104	0.0306924	0.638679	Positive vs Recovered
RGS1	1.84693	1.31088	0.628819	2.15926	0.0308303	0.638679	Positive vs Recovered
RABGAP1	0.835381	1.23011	0.604854	2.14237	0.0321641	0.652449	Positive vs Recovered
FOSB	2.23645	1.37631	0.633048	2.14178	0.0322109	0.652449	Positive vs Recovered
ARL4C	2.33058	1.22224	0.568262	2.13442	0.0328081	0.652618	Positive vs Recovered
IGKC	0.772002	1.24375	0.599965	2.13409	0.0328358	NA	Positive vs Recovered
NREP	1.03221	1.3387	0.640407	2.1296	0.0332043	0.652618	Positive vs Recovered
PIM2	1.21871	1.22532	0.598354	2.12799	0.0333378	0.652618	Positive vs Recovered
IL7R	2.39553	1.16443	0.547688	2.12423	0.0336512	0.652618	Positive vs Recovered
EIF1	3.29824	1.18049	0.549374	2.10132	0.035613	0.683396	Positive vs Recovered
EGR1	0.776496	1.25796	0.618492	2.07822	0.0376894	NA	Positive vs Recovered
H3F3B	1.67993	1.21049	0.578507	2.07745	0.0377599	0.713715	Positive vs Recovered
RPL19	2.3328	1.10361	0.529224	2.07511	0.0379761	0.713715	Positive vs Recovered
RPS5	3.08337	1.14863	0.554447	2.06635	0.0387956	0.716968	Positive vs Recovered
IDE	0.794723	1.21485	0.618541	2.06489	0.0389334	NA	Positive vs Recovered
ETS1	2.00255	1.15499	0.563786	2.06487	0.0389357	0.716968	Positive vs Recovered
RPL35A	3.56363	1.06833	0.523767	2.04842	0.0405189	0.738659	Positive vs Recovered
CD8A	0.739971	1.18094	0.59814	2.03934	0.0414159	NA	Positive vs Recovered
NBAS	0.830252	1.16035	0.612293	2.03798	0.0415515	0.749984	Positive vs Recovered
ORMDL3	0.801839	1.16375	0.612906	2.0274	0.0426215	0.758076	Positive vs Recovered
ACTG1	1.70373	1.1582	0.580419	2.02535	0.0428315	0.758076	Positive vs Recovered
LGALS3BP	0.790245	1.16368	0.612816	2.0127	0.044146	NA	Positive vs Recovered
FMN1	0.804172	1.14873	0.612015	2.01222	0.0441968	0.774719	Positive vs Recovered
GNAS	1.09369	1.13192	0.590188	1.99466	0.0460803	0.800042	Positive vs Recovered
HBA1	1.13582	-1.07901	0.544022	-1.98642	0.0469865	0.808078	Positive vs Recovered
RPL14	2.97676	1.03165	0.513318	1.97902	0.0478141	0.814627	Positive vs Recovered
HBA2	2.03321	-1.0344	0.526686	-1.97411	0.0483688	0.816447	Positive vs Recovered
IFNGR2	0.794048	1.13069	0.617911	1.97313	0.0484805	NA	Positive vs Recovered
GALNT11	0.781125	1.12272	0.620446	1.96129	0.0498456	NA	Positive vs Recovered

## Sheet: CD4+ TCM
Genes	baseMean	log2FoldChange	lfcSE	stat	pvalue	padj	ComparisonGroup
HBB	0.7295	2.16707	0.703881	2.91485	0.00355856	0.974578	Healthy vs Positive
THBS1	2.07964	-2.22931	0.699873	-2.90588	0.00366223	0.974578	Healthy vs Positive
MT-ND2	88.5462	-0.334018	0.116739	-2.86065	0.00422772	0.974578	Healthy vs Positive
HBA2	1.11829	2.04704	0.69263	2.77943	0.00544542	0.974578	Healthy vs Positive
ACTB	3.2678	-2.0175	0.629964	-2.6198	0.00879819	0.974578	Healthy vs Positive
CXCL8	1.62953	-1.80524	0.701104	-2.43053	0.0150768	0.974578	Healthy vs Positive
MT-ND4	84.3122	0.247395	0.103172	2.40021	0.0163856	0.974578	Healthy vs Positive
MT2A	2.22764	-1.55987	0.691919	-2.34259	0.0191504	0.974578	Healthy vs Positive
ANKRD12	1.19404	-1.57142	0.697078	-2.30241	0.0213123	0.974578	Healthy vs Positive
SAT1	2.36845	-1.70005	0.648527	-2.29851	0.0215329	0.974578	Healthy vs Positive
JUND	2.04166	-1.82321	0.693493	-2.29587	0.0216831	0.974578	Healthy vs Positive
DUSP1	1.17649	-1.71486	0.700727	-2.29293	0.0218523	0.974578	Healthy vs Positive
FOSB	2.23192	-1.51051	0.690659	-2.28051	0.0225776	0.974578	Healthy vs Positive
MALAT1	28.0897	-1.19948	0.499682	-2.2465	0.0246723	0.974578	Healthy vs Positive
MT-CO1	75.0617	-0.758975	0.334444	-2.18981	0.0285378	0.974578	Healthy vs Positive
CD83	0.954906	-1.56149	0.701114	-2.10751	0.0350733	0.974578	Healthy vs Positive
IL1R2	1.50852	-1.33983	0.694386	-2.06154	0.0392517	0.974578	Healthy vs Positive
HLA-A	2.64635	-1.60829	0.663421	-2.02604	0.0427603	0.974578	Healthy vs Positive
NEAT1	4.67019	-1.45848	0.661562	-1.99184	0.0463885	0.974578	Healthy vs Positive
IFITM3	1.03192	-1.43747	0.701353	-1.9913	0.0464476	0.974578	Healthy vs Positive
HBA1	0.677038	1.56048	0.708328	1.9759	0.0481663	0.974578	Healthy vs Positive
CD74	5.39659	1.74869	0.708216	2.55392	0.0106519	1	Healthy vs Recovered
S100A4	2.23033	1.5219	0.711993	2.24458	0.0247952	1	Healthy vs Recovered
MT-ND5	28.2576	0.569307	0.268837	2.11434	0.0344866	1	Healthy vs Recovered
MT-ND4	84.3122	0.285746	0.141401	2.01977	0.0434077	1	Healthy vs Recovered
MT-CO1	75.0617	1.21103	0.304969	3.93339	8.37559e-05	1	Positive vs Recovered
MT-CYB	54.3038	-0.494152	0.142356	-3.47105	0.000518418	1	Positive vs Recovered
MALAT1	28.0897	1.50288	0.467847	3.12009	0.00180798	1	Positive vs Recovered
CD74	5.39659	2.03193	0.65568	3.1046	0.00190538	1	Positive vs Recovered
S100A9	3.79756	2.02707	0.693988	2.90901	0.00362581	1	Positive vs Recovered
ACTB	3.2678	2.08747	0.637487	2.80906	0.00496857	1	Positive vs Recovered
FTL	2.30003	1.77824	0.654199	2.65763	0.00786926	1	Positive vs Recovered
TMSB4X	2.66177	1.81628	0.634668	2.6155	0.0089096	1	Positive vs Recovered
THBS1	2.07964	1.94782	0.698773	2.40652	0.0161055	1	Positive vs Recovered
NFKBIA	3.53487	1.77896	0.693702	2.38992	0.0168518	1	Positive vs Recovered
S100A4	2.23033	1.48335	0.668749	2.3864	0.0170144	1	Positive vs Recovered
CFL1	1.77685	1.7287	0.669916	2.33368	0.0196124	1	Positive vs Recovered
MT-ATP8	9.95157	0.894539	0.38074	2.30303	0.0212769	1	Positive vs Recovered
HLA-A	2.64635	1.68726	0.66232	2.24858	0.024539	1	Positive vs Recovered
MT-ND3	54.0543	-0.319134	0.145936	-2.1896	0.0285533	1	Positive vs Recovered
RPL34	1.65519	1.46194	0.669522	2.17318	0.0297666	1	Positive vs Recovered
JUNB	2.56987	1.50826	0.656074	2.17199	0.0298562	1	Positive vs Recovered
LYZ	2.09726	1.54146	0.702321	2.15709	0.0309985	1	Positive vs Recovered
PSAP	1.67878	1.45887	0.674542	2.13125	0.0330687	1	Positive vs Recovered
RPL23	1.59971	1.50594	0.676087	2.10104	0.035637	1	Positive vs Recovered
S100A8	2.79137	1.37542	0.679331	2.05955	0.039442	1	Positive vs Recovered
PABPC1	1.31237	1.51426	0.678435	2.02839	0.0425202	1	Positive vs Recovered
RPL32	1.29586	1.42541	0.673944	1.9757	0.0481893	1	Positive vs Recovered
RPL21	1.48575	1.47115	0.687364	1.96874	0.0489828	1	Positive vs Recovered
ZFP36	1.69526	1.27236	0.680934	1.96318	0.0496249	1	Positive vs Recovered

## Sheet: CD8+ TCM
Genes	baseMean	log2FoldChange	lfcSE	stat	pvalue	padj	ComparisonGroup
PPM1N	5.4562	-2.34689	0.849565	-2.4749	0.0133272	1	Healthy vs Positive
HBA2	1.16194	2.03528	0.829511	2.46583	0.0136696	1	Healthy vs Positive
MT-ND2	44.0361	-0.384445	0.171745	-2.23806	0.025217	1	Healthy vs Positive
NCALD	5.40484	-2.00707	0.862361	-2.11232	0.0346586	1	Healthy vs Positive
HLA-B	4.17528	-2.3898	0.901788	-2.08477	0.0370904	1	Healthy vs Positive
HBB	1.28842	1.77724	0.853016	2.0174	0.0436533	1	Healthy vs Positive
B2M	2.89717	-2.06551	0.869795	-1.9789	0.0478269	1	Healthy vs Positive
RPL31	3.09866	-2.18573	0.887415	-1.97336	0.0484551	1	Healthy vs Positive
MT-ND2	44.0361	-0.352159	0.169084	-2.08347	0.0372082	1	Healthy vs Recovered
HLA-B	4.17528	3.63792	0.826223	4.38093	1.18e-05	0.00954487	Positive vs Recovered
RPL31	3.09866	3.4062	0.788903	4.31545	1.59e-05	0.00954487	Positive vs Recovered
EEF1A1	3.75649	3.63138	0.841485	4.27274	1.93e-05	0.00954487	Positive vs Recovered
RPL34	2.20494	3.24413	0.791871	4.09383	4.24e-05	0.0113444	Positive vs Recovered
RPL23	2.17698	3.2766	0.81062	4.06454	4.81e-05	0.0113444	Positive vs Recovered
HLA-A	2.80054	3.19354	0.779519	4.05767	4.96e-05	0.0113444	Positive vs Recovered
RPS29	2.84979	3.16107	0.782231	4.03958	5.35e-05	0.0113444	Positive vs Recovered
B2M	2.89717	2.99292	0.751188	3.99952	6.35e-05	0.0117661	Positive vs Recovered
RPL28	2.06794	3.0996	0.811963	3.89472	9.83e-05	0.0131287	Positive vs Recovered
RPL37	1.96854	2.99113	0.77841	3.89337	9.89e-05	0.0131287	Positive vs Recovered
RPL38	1.88016	3.19625	0.819849	3.88164	0.000103754	0.0131287	Positive vs Recovered
RPL27A	2.64293	2.96567	0.775918	3.8759	0.000106233	0.0131287	Positive vs Recovered
H3F3B	1.65978	3.08329	0.822943	3.81399	0.000136741	0.0150372	Positive vs Recovered
RPL13A	1.96819	3.0191	0.798925	3.80474	0.000141956	0.0150372	Positive vs Recovered
RPS6	1.63325	2.98607	0.818772	3.77029	0.000163055	0.015722	Positive vs Recovered
PTMA	2.03236	3.01782	0.811902	3.76043	0.000169624	0.015722	Positive vs Recovered
CFL1	3.08559	3.13587	0.847248	3.71736	0.000201316	0.0175619	Positive vs Recovered
PPM1N	5.4562	2.57769	0.698567	3.70275	0.000213273	0.0175713	Positive vs Recovered
RPS8	2.87126	2.97546	0.806245	3.68381	0.000229778	0.0179348	Positive vs Recovered
TXNIP	4.36543	3.38636	0.908676	3.6627	0.000249569	0.0181279	Positive vs Recovered
HLA-C	1.74804	3.03549	0.832129	3.64274	0.000269751	0.0181279	Positive vs Recovered
TMSB4X	2.04932	2.8562	0.794781	3.64117	0.0002714	0.0181279	Positive vs Recovered
TPT1	2.09777	2.76816	0.767289	3.63208	0.000281148	0.0181279	Positive vs Recovered
RPL37A	1.98568	2.92183	0.821402	3.5845	0.000337729	0.0206654	Positive vs Recovered
RPS13	1.98137	2.87334	0.816188	3.57639	0.000348372	0.0206654	Positive vs Recovered
RPL11	1.92922	2.79897	0.813686	3.52545	0.000422757	0.0241134	Positive vs Recovered
RPS24	1.53964	2.88713	0.830192	3.48446	0.000493131	0.0270857	Positive vs Recovered
RPS27A	1.65563	2.75867	0.80773	3.46914	0.000522125	0.027654	Positive vs Recovered
JUND	2.87512	3.02102	0.868777	3.44296	0.000575378	0.0277108	Positive vs Recovered
AC103702.2	4.61652	2.3084	0.676545	3.44262	0.000576116	0.0277108	Positive vs Recovered
TSC22D3	2.41958	3.09351	0.895943	3.44115	0.000579254	0.0277108	Positive vs Recovered
S100A8	2.28657	3.11114	0.886036	3.42775	0.000608601	0.0282049	Positive vs Recovered
RPS23	1.64034	2.72937	0.834817	3.40415	0.000663712	0.0298268	Positive vs Recovered
RPS12	1.81569	2.59059	0.791511	3.38201	0.000719585	0.0307463	Positive vs Recovered
ACTB	2.43869	2.67968	0.804002	3.37611	0.000735193	0.0307463	Positive vs Recovered
RPL22	1.35222	2.71766	0.819103	3.37195	0.00074637	0.0307463	Positive vs Recovered
RPS27	1.59045	2.59767	0.793749	3.31445	0.000918225	0.0365869	Positive vs Recovered
RPS4X	1.4501	2.72874	0.834438	3.30864	0.000937493	0.0365869	Positive vs Recovered
EIF1	1.47863	2.70384	0.840078	3.27887	0.00104224	0.0396318	Positive vs Recovered
JUNB	1.70447	2.66346	0.834214	3.25872	0.00111916	0.0414929	Positive vs Recovered
CIRBP	1.47576	2.48022	0.843453	3.24328	0.00118162	0.0427402	Positive vs Recovered
FTL	2.21329	2.94975	0.89511	3.23351	0.00122277	0.0431755	Positive vs Recovered
MALAT1	2.12104	2.35823	0.74765	3.21543	0.00130249	0.0449206	Positive vs Recovered
RPS20	2.25616	2.6455	0.830076	3.20698	0.00134138	0.0452107	Positive vs Recovered
RPL6	1.74959	2.4952	0.837449	3.1717	0.00151548	0.0489388	Positive vs Recovered
RPL21	1.67129	2.4713	0.805433	3.17122	0.00151799	0.0489388	Positive vs Recovered
NCALD	5.40484	2.23344	0.719199	3.13339	0.00172797	0.0545229	Positive vs Recovered
RPL13	1.23351	2.51065	0.811794	3.10068	0.00193079	0.0596535	Positive vs Recovered
RPS21	1.51413	2.35144	0.791224	3.08021	0.00206856	0.0626056	Positive vs Recovered
SEZ6	3.11889	2.15733	0.719773	3.05507	0.00225005	0.0667365	Positive vs Recovered
TAGLN2	1.2396	2.49322	0.835077	3.04268	0.00234482	0.0681837	Positive vs Recovered
HBB	1.28842	-2.10897	0.709933	-3.03611	0.00239655	0.0683479	Positive vs Recovered
SLCO1B1	2.47924	2.32445	0.799024	3.01793	0.00254508	0.0712141	Positive vs Recovered
RPL35A	1.21231	2.38705	0.816642	2.96506	0.00302619	0.0805067	Positive vs Recovered
RBM39	1.43128	2.33011	0.843254	2.96096	0.00306683	0.0805067	Positive vs Recovered
AL355075.4	2.9629	2.13422	0.741124	2.95916	0.00308479	0.0805067	Positive vs Recovered
RPS2	1.3832	2.68328	0.892567	2.95821	0.00309433	0.0805067	Positive vs Recovered
RPL29	1.26799	2.35138	0.819131	2.93116	0.00337695	0.0863452	Positive vs Recovered
RPS15A	1.14259	2.25632	0.801471	2.87621	0.0040248	0.0989453	Positive vs Recovered
RPL10A	1.15343	2.41154	0.848747	2.87351	0.00405945	0.0989453	Positive vs Recovered
H3F3A	1.56117	2.22637	0.796134	2.87269	0.0040699	0.0989453	Positive vs Recovered
GNLY	2.10568	2.49113	0.885893	2.85805	0.00426257	0.101958	Positive vs Recovered
GPM6A	3.95375	1.93808	0.693936	2.83378	0.00460009	0.108285	Positive vs Recovered
RPL27	1.52029	2.15595	0.796403	2.80654	0.00500762	0.114627	Positive vs Recovered
ITGB2	1.9121	2.65332	0.921218	2.80548	0.00502409	0.114627	Positive vs Recovered
RPS18	1.77752	2.15059	0.799493	2.79422	0.00520258	0.115176	Positive vs Recovered
FAU	1.10861	2.28068	0.8518	2.79416	0.0052035	0.115176	Positive vs Recovered
NKG7	2.0178	2.28946	0.886246	2.77099	0.00558866	0.120388	Positive vs Recovered
FTH1	1.28963	2.15551	0.797091	2.77025	0.00560134	0.120388	Positive vs Recovered
SMAP2	1.0889	2.26512	0.847887	2.72363	0.00645692	0.135976	Positive vs Recovered
KPNB1	2.21752	2.06528	0.784799	2.72003	0.00652768	0.135976	Positive vs Recovered
RPL32	1.08283	2.16539	0.811658	2.71204	0.00668713	0.135976	Positive vs Recovered
S100A9	1.01081	2.19327	0.830365	2.71173	0.00669337	0.135976	Positive vs Recovered
YWHAZ	1.24918	2.12585	0.83695	2.70634	0.00680294	0.136335	Positive vs Recovered
NEDD4L	2.79405	2.00744	0.763889	2.69303	0.00708062	0.138223	Positive vs Recovered
PFN1	1.41633	2.12891	0.832873	2.6893	0.00716027	0.138223	Positive vs Recovered
RPS28	1.71833	1.98429	0.78939	2.68595	0.0072324	0.138223	Positive vs Recovered
SH3BGRL3	1.02369	2.12683	0.825507	2.68422	0.00726997	0.138223	Positive vs Recovered
RPL41	1.46811	2.05774	0.802643	2.6654	0.0076897	0.144149	Positive vs Recovered
EPS15	2.79509	1.88819	0.733105	2.6573	0.00787696	0.144149	Positive vs Recovered
ARPC2	1.07022	2.21738	0.85198	2.65657	0.0078941	0.144149	Positive vs Recovered
CALM1	1.64	2.17792	0.869859	2.65332	0.0079705	0.144149	Positive vs Recovered
TOMM7	1.70342	2.16214	0.912186	2.63909	0.00831295	0.148531	Positive vs Recovered
PSAP	1.9291	2.41665	0.915579	2.61274	0.00898205	0.156013	Positive vs Recovered
RPS16	1.12026	2.04512	0.798741	2.61131	0.00901968	0.156013	Positive vs Recovered
PABPC1	1.36562	2.29846	0.884111	2.61026	0.0090473	0.156013	Positive vs Recovered
SASH1	1.25223	1.99767	0.829396	2.60474	0.00919439	0.156727	Positive vs Recovered
MYO10	2.68178	1.84693	0.730226	2.58994	0.00959922	0.160467	Positive vs Recovered
FOS	1.37215	2.38463	0.915927	2.58685	0.00968581	0.160467	Positive vs Recovered
VIM	1.98474	2.44227	0.923796	2.58498	0.00973836	0.160467	Positive vs Recovered
TYROBP	1.04104	2.2132	0.853037	2.57926	0.00990134	0.161359	Positive vs Recovered
PCNX2	2.91594	1.75122	0.707515	2.5456	0.0109089	0.175846	Positive vs Recovered
BTG1	1.35883	2.089	0.89906	2.53865	0.0111281	0.177451	Positive vs Recovered
RPL26	0.863248	2.1063	0.825976	2.5272	0.0114975	0.181391	Positive vs Recovered
RPS11	1.05803	1.94304	0.787777	2.51607	0.0118673	0.185254	Positive vs Recovered
ARL4C	1.8498	1.86046	0.816261	2.50258	0.0123293	0.189223	Positive vs Recovered
ATP5F1E	1.17192	2.08361	0.851333	2.50122	0.0123767	0.189223	Positive vs Recovered
RPS25	0.984797	2.03249	0.836928	2.46226	0.0138065	0.207533	Positive vs Recovered
RPS26	1.41961	1.85415	0.84607	2.46048	0.0138752	0.207533	Positive vs Recovered
OAZ1	0.929503	2.06621	0.853398	2.45718	0.0140033	0.207533	Positive vs Recovered
IFITM2	1.6433	1.96458	0.870247	2.45384	0.0141341	0.207533	Positive vs Recovered
ZKSCAN5	1.45777	1.79368	0.772591	2.43811	0.0147644	0.214003	Positive vs Recovered
RPL5	1.20285	2.10628	0.895586	2.43569	0.0148633	0.214003	Positive vs Recovered
PSMB2	2.04888	1.75727	0.763582	2.43054	0.0150763	0.214982	Positive vs Recovered
HLA-DRB1	0.891294	2.09589	0.86688	2.42567	0.01528	0.215812	Positive vs Recovered
RPL3	1.10194	1.93277	0.830291	2.4221	0.0154312	0.215891	Positive vs Recovered
RIC8B	2.47582	1.75129	0.758442	2.38206	0.0172162	0.233271	Positive vs Recovered
TPP1	1.31248	2.07952	0.891783	2.38084	0.0172732	0.233271	Positive vs Recovered
HCLS1	0.8456	1.95796	0.868166	2.37766	0.0174229	0.233271	Positive vs Recovered
LCP1	1.3646	1.871	0.840901	2.3683	0.01787	0.233271	Positive vs Recovered
CCL5	1.90908	1.71592	0.90888	2.36781	0.0178935	0.233271	Positive vs Recovered
RPL15	0.725389	1.96752	0.841863	2.36775	0.0178968	0.233271	Positive vs Recovered
RPS5	1.19021	1.90161	0.836696	2.36614	0.0179746	0.233271	Positive vs Recovered
GAPDH	0.841273	1.94244	0.868325	2.36509	0.0180258	0.233271	Positive vs Recovered
FCER1G	1.13868	2.12126	0.893366	2.36379	0.0180891	0.233271	Positive vs Recovered
RGS16	2.53928	1.66525	0.732618	2.35807	0.0183702	0.233515	Positive vs Recovered
RPL8	1.12612	1.89139	0.826946	2.35701	0.0184229	0.233515	Positive vs Recovered
CLU	1.0979	2.13563	0.914303	2.34753	0.0188982	0.237508	Positive vs Recovered
RPL19	0.806766	1.85919	0.822824	2.34428	0.0190639	0.237578	Positive vs Recovered
HNRNPA1	1.05902	2.11654	0.911356	2.34088	0.0192384	0.237755	Positive vs Recovered
ACTR2	1.13125	1.87928	0.838637	2.33625	0.0194781	0.238727	Positive vs Recovered
PPIA	0.727187	1.9933	0.856729	2.32186	0.0202404	0.244781	Positive vs Recovered
MT-ATP8	5.01581	0.951207	0.409768	2.32072	0.0203021	0.244781	Positive vs Recovered
CXCR4	1.10904	2.00766	0.895092	2.31404	0.0206653	0.245327	Positive vs Recovered
RPL18A	0.939474	1.86128	0.827274	2.31039	0.0208663	0.245327	Positive vs Recovered
GNAI2	1.252	1.90824	0.918983	2.30917	0.0209341	0.245327	Positive vs Recovered
ANP32B	1.37109	1.90967	0.904485	2.30782	0.0210092	0.245327	Positive vs Recovered
MT-CO1	18.9604	0.489652	0.21331	2.29467	0.0217518	0.252015	Positive vs Recovered
RPS3A	1.13179	1.8529	0.837745	2.29001	0.0220208	0.253154	Positive vs Recovered
RAC1	1.48241	1.90328	0.889304	2.28603	0.0222525	0.253849	Positive vs Recovered
RPL10	1.33407	1.74286	0.786626	2.27984	0.0226171	0.256039	Positive vs Recovered
MGA	2.41664	1.63998	0.747865	2.27423	0.0229521	0.257864	Positive vs Recovered
RPL14	1.0046	1.86595	0.832302	2.26986	0.0232161	0.2582	Positive vs Recovered
RPL36	0.700948	1.94998	0.858944	2.26798	0.0233302	0.2582	Positive vs Recovered
RPL30	1.29011	1.70745	0.782666	2.25066	0.0244069	0.268114	Positive vs Recovered
RPLP2	0.861278	1.82659	0.857232	2.24374	0.0248492	0.270966	Positive vs Recovered
AKAP13	0.979216	1.80194	0.868506	2.22895	0.0258175	0.279469	Positive vs Recovered
S100A10	0.714791	1.95489	0.890986	2.22265	0.0262397	0.281955	Positive vs Recovered
NFKBIA	1.50057	2.07246	0.926106	2.21815	0.0265443	0.281955	Positive vs Recovered
IFI6	1.35468	2.08036	0.926278	2.21708	0.0266175	0.281955	Positive vs Recovered
HNRNPL	1.56443	1.52685	0.924888	2.21264	0.0269227	0.283165	Positive vs Recovered
RPL39	0.784112	1.86665	0.85714	2.19822	0.0279337	0.29173	Positive vs Recovered
HNRNPD	1.3492	1.67898	0.926267	2.18962	0.0285522	0.296104	Positive vs Recovered
KLF2	2.17944	1.86124	0.910535	2.17859	0.0293624	0.302392	Positive vs Recovered
SAT1	1.18157	2.07618	0.92164	2.17449	0.029668	0.303432	Positive vs Recovered
RPS7	1.42133	1.92534	0.91123	2.1691	0.0300752	0.30549	Positive vs Recovered
LINC02334	1.47926	1.65845	0.826586	2.165	0.0303874	0.306561	Positive vs Recovered
TMSB10	0.752512	1.76593	0.844489	2.14688	0.0318024	0.318669	Positive vs Recovered
BCLAF1	0.851402	1.75935	0.872219	2.13739	0.0325665	0.323348	Positive vs Recovered
SRGN	1.12875	1.72642	0.835194	2.13568	0.0327055	0.323348	Positive vs Recovered
KLF6	1.24721	1.79861	0.906433	2.12717	0.033406	0.328087	Positive vs Recovered
NACA	1.14685	1.71347	0.840721	2.12371	0.0336946	0.328744	Positive vs Recovered
RPL35	0.902706	1.68282	0.841785	2.11489	0.0344391	0.333812	Positive vs Recovered
HBA2	1.16194	-1.4087	0.70473	-2.11083	0.0347873	0.3342	Positive vs Recovered
DCP1A	1.95705	1.55634	0.805136	2.10358	0.0354148	0.3342	Positive vs Recovered
SYDE2	3.00302	1.45431	0.707355	2.1021	0.0355447	0.3342	Positive vs Recovered
BCL6	1.28061	1.54668	0.835323	2.10185	0.035566	0.3342	Positive vs Recovered
ZNF268	1.20826	1.50568	0.785737	2.1014	0.0356059	0.3342	Positive vs Recovered
NPM1	1.04627	1.72568	0.898221	2.09823	0.0358848	0.3347	Positive vs Recovered
FAM107A	2.70046	1.44669	0.722882	2.0832	0.0372327	0.345101	Positive vs Recovered
HLA-DRA	1.05477	1.74608	0.854633	2.06546	0.0388797	0.358128	Positive vs Recovered
RPLP1	0.840518	1.65852	0.832699	2.05484	0.0398947	0.365209	Positive vs Recovered
PPP1R15A	0.885867	1.71243	0.869	2.04565	0.0407906	0.370706	Positive vs Recovered
COX6C	0.791113	1.77999	0.887719	2.04358	0.0409951	0.370706	Positive vs Recovered
CYCS	0.722096	1.64113	0.900496	2.03662	0.0416886	0.374183	Positive vs Recovered
EIF4B	1.04127	1.8897	0.925653	2.03232	0.0421211	0.374183	Positive vs Recovered
RPL7	0.812132	1.58119	0.819776	2.03217	0.0421366	0.374183	Positive vs Recovered
RHOG	0.93831	1.95063	0.925449	2.02942	0.0424152	0.374415	Positive vs Recovered
MYH7B	1.70292	1.49439	0.789118	2.01885	0.0435029	0.381341	Positive vs Recovered
KCNH2	2.18464	1.41435	0.746628	2.0139	0.0440205	0.381341	Positive vs Recovered
TMA7	0.759925	1.66725	0.887023	2.01372	0.0440389	0.381341	Positive vs Recovered
FCN1	1.07465	1.84218	0.901449	2.00918	0.0445183	0.381341	Positive vs Recovered
CCL4	1.51271	1.52273	0.915851	2.00751	0.0446953	0.381341	Positive vs Recovered
MYADM	1.23279	1.69914	0.904316	2.007	0.0447496	0.381341	Positive vs Recovered
EFHD2	0.705362	1.65415	0.891131	2.00466	0.0449998	0.381341	Positive vs Recovered
AC092171.3	1.51671	1.42026	0.782883	2.00049	0.0454478	0.381989	Positive vs Recovered
ACTG1	0.805431	1.74047	0.888914	1.99808	0.0457081	0.381989	Positive vs Recovered
RPS14	0.909709	1.58137	0.803206	1.99678	0.045849	0.381989	Positive vs Recovered
ZEB2	1.00269	1.82489	0.914471	1.99429	0.0461207	0.382106	Positive vs Recovered
CD74	0.702687	3.93562	0.840586	1.98973	0.0466206	0.382228	Positive vs Recovered
RDH11	2.1647	1.42312	0.753487	1.98761	0.0468551	0.382228	Positive vs Recovered
FADS3	1.707	1.4093	0.770918	1.98642	0.0469866	0.382228	Positive vs Recovered
RPS15	0.984225	1.58017	0.845331	1.9848	0.0471664	0.382228	Positive vs Recovered
TMEM106B	1.53627	1.39811	0.784265	1.98244	0.04743	0.382275	Positive vs Recovered
GRB2	0.707479	1.69367	0.904786	1.97687	0.0480568	0.385233	Positive vs Recovered

## Sheet: CD8+ TEM
Genes	baseMean	log2FoldChange	lfcSE	stat	pvalue	padj	ComparisonGroup
HBA2	1.14409	2.53149	0.572865	4.40369	1.06425e-05	0.196844	Healthy vs Positive
HBB	0.976066	1.94374	0.585711	3.2796	0.00103955	0.797127	Healthy vs Positive
HBA1	0.942442	1.93433	0.586927	3.27589	0.00105328	0.797127	Healthy vs Positive
TRIM3	0.437964	1.73685	0.617522	2.95024	0.00317526	0.797127	Healthy vs Positive
IGKC	12.2707	-2.07922	0.615373	-2.71738	0.00658017	0.797127	Healthy vs Positive
RTKN2	0.408596	1.48807	0.609283	2.7061	0.0068078	0.797127	Healthy vs Positive
MT-CO1	39.0173	-0.657087	0.246579	-2.60084	0.00929959	0.797127	Healthy vs Positive
DNAJC3	0.525146	1.43324	0.608499	2.56347	0.0103633	0.797127	Healthy vs Positive
KLHDC3	0.378281	1.43582	0.619354	2.50478	0.0122527	0.797127	Healthy vs Positive
ATP8A2	0.326178	1.56897	0.626439	2.49426	0.012622	0.797127	Healthy vs Positive
DCTN2	0.363063	1.43417	0.620232	2.48758	0.0128615	0.797127	Healthy vs Positive
MCEE	0.374352	1.40142	0.623831	2.35376	0.0185847	0.797127	Healthy vs Positive
ZNF536	0.400548	1.52517	0.624151	2.34785	0.018882	0.797127	Healthy vs Positive
ARHGAP21	0.467384	1.40578	0.617764	2.33982	0.0192929	0.797127	Healthy vs Positive
AL021707.6	0.318559	1.44996	0.623202	2.32963	0.0198257	0.797127	Healthy vs Positive
KLHL3	0.327007	1.43104	0.62579	2.32424	0.0201129	0.797127	Healthy vs Positive
TWISTNB	0.342515	1.3296	0.619644	2.32181	0.0202429	0.797127	Healthy vs Positive
LINC02071	0.392454	1.48497	0.623785	2.31561	0.0205795	0.797127	Healthy vs Positive
BBS9	0.301807	1.42299	0.626962	2.31358	0.0206905	0.797127	Healthy vs Positive
AC090377.1	0.393307	1.48233	0.623767	2.30873	0.0209587	0.797127	Healthy vs Positive
AC005220.1	0.322063	1.56484	0.616703	2.30623	0.0210978	0.797127	Healthy vs Positive
FAM168A	0.418823	1.36282	0.619583	2.29834	0.0215425	0.797127	Healthy vs Positive
AL603832.1	0.565929	1.50744	0.622447	2.28534	0.0222929	0.797127	Healthy vs Positive
LINC00682	0.575167	1.50622	0.622421	2.2852	0.0223009	0.797127	Healthy vs Positive
UNC5D	0.577848	1.50782	0.622449	2.28462	0.0223349	0.797127	Healthy vs Positive
PXDN	0.658346	1.53156	0.621993	2.28148	0.02252	0.797127	Healthy vs Positive
PTPN14	0.377148	1.47179	0.62363	2.28127	0.0225326	0.797127	Healthy vs Positive
RGS17	0.517324	1.5044	0.622588	2.27787	0.0227342	0.797127	Healthy vs Positive
CPSF2	0.39409	1.35862	0.620521	2.27636	0.0228242	0.797127	Healthy vs Positive
STOX2	0.372617	1.46794	0.623577	2.27267	0.0230462	0.797127	Healthy vs Positive
OR1A1	0.329978	1.51005	0.620719	2.27156	0.0231134	0.797127	Healthy vs Positive
AC007491.1	0.548536	1.50338	0.622719	2.2697	0.0232261	0.797127	Healthy vs Positive
BX322234.1	0.532306	1.47726	0.623054	2.26889	0.0232751	0.797127	Healthy vs Positive
ZNF528	0.388717	1.35568	0.620734	2.26849	0.0232993	0.797127	Healthy vs Positive
LINC01285	0.335022	1.5171	0.614266	2.26807	0.0233252	0.797127	Healthy vs Positive
Z82217.1	0.328275	1.50666	0.62056	2.26373	0.0235906	0.797127	Healthy vs Positive
AC023355.1	0.500604	1.47059	0.623278	2.25346	0.0242301	0.797127	Healthy vs Positive
AL121768.1	0.476196	1.47153	0.623276	2.25288	0.024267	0.797127	Healthy vs Positive
TBL3	0.41676	1.31565	0.621479	2.2453	0.0247491	0.797127	Healthy vs Positive
TEAD3	0.476209	1.43957	0.62353	2.24339	0.0248715	0.797127	Healthy vs Positive
AC239799.2	0.356079	1.45523	0.623336	2.24269	0.024917	0.797127	Healthy vs Positive
SCGB2A2	0.472879	1.44149	0.623562	2.24172	0.0249792	0.797127	Healthy vs Positive
ARFGAP3	0.534227	1.32316	0.613681	2.2398	0.0251039	0.797127	Healthy vs Positive
TFEC	0.379183	1.3198	0.62206	2.23881	0.0251681	0.797127	Healthy vs Positive
BRSK1	0.436214	1.43335	0.623756	2.2196	0.0264463	0.797127	Healthy vs Positive
AC099062.1	0.362239	1.41539	0.622285	2.21666	0.0266463	0.797127	Healthy vs Positive
ATP10B	0.424589	1.43036	0.623778	2.2161	0.0266843	0.797127	Healthy vs Positive
NBPF1	0.430178	1.43086	0.623788	2.21476	0.0267764	0.797127	Healthy vs Positive
RAET1E	0.366981	1.44108	0.623029	2.21174	0.0269843	0.797127	Healthy vs Positive
COG4	0.461552	1.3116	0.615473	2.20462	0.027481	0.797127	Healthy vs Positive
SEC13	0.369868	1.20995	0.611521	2.20082	0.0277487	0.797127	Healthy vs Positive
ACADS	0.334085	1.30464	0.625015	2.18351	0.0289984	0.797127	Healthy vs Positive
PDE1A	0.385082	1.41397	0.624027	2.17337	0.0297526	0.797127	Healthy vs Positive
IGHA1	6.57469	-1.74813	0.614785	-2.1704	0.0299768	0.797127	Healthy vs Positive
AC006305.1	0.395131	1.38291	0.623884	2.16879	0.0300983	0.797127	Healthy vs Positive
AC092335.1	0.399673	1.38467	0.623894	2.16616	0.0302992	0.797127	Healthy vs Positive
GPSM2	0.384807	1.37333	0.623886	2.15225	0.0313773	0.797127	Healthy vs Positive
ANGPT2	0.398508	1.34453	0.623504	2.15178	0.0314144	0.797127	Healthy vs Positive
TRMT6	0.346108	1.27939	0.623374	2.15024	0.0315362	0.797127	Healthy vs Positive
PON3	0.381222	1.37454	0.623887	2.14959	0.0315878	0.797127	Healthy vs Positive
OLAH	0.381956	1.37411	0.623889	2.1478	0.0317297	0.797127	Healthy vs Positive
NEUROD2	0.381454	1.37378	0.623888	2.147	0.0317933	0.797127	Healthy vs Positive
ZDBF2	0.297179	1.27144	0.625752	2.14506	0.0319479	0.797127	Healthy vs Positive
U52111.1	0.383121	1.37346	0.623892	2.14496	0.0319561	0.797127	Healthy vs Positive
C12orf60	0.390796	1.34108	0.623478	2.14347	0.0320757	0.797127	Healthy vs Positive
LINC01994	0.378314	1.37469	0.623888	2.1419	0.0322017	0.797127	Healthy vs Positive
ZNF843	0.377551	1.37526	0.623888	2.14102	0.0322723	0.797127	Healthy vs Positive
MYO16	0.373412	1.37529	0.623876	2.13554	0.0327172	0.797127	Healthy vs Positive
AAMDC	0.380411	1.33425	0.62341	2.12711	0.0334112	0.797127	Healthy vs Positive
NKRF	0.382711	1.33321	0.623398	2.12463	0.0336175	0.797127	Healthy vs Positive
WISP2	0.367318	1.36475	0.623851	2.12388	0.0336803	0.797127	Healthy vs Positive
LINC01204	0.365586	1.36306	0.623842	2.12076	0.0339418	0.797127	Healthy vs Positive
NSMCE1	0.291122	1.34107	0.623345	2.11762	0.0342073	0.797127	Healthy vs Positive
IRX2	0.362445	1.36387	0.623825	2.11471	0.0344543	0.797127	Healthy vs Positive
SLC26A4	0.285838	1.4383	0.603899	2.11253	0.0346412	0.797127	Healthy vs Positive
DOCK6	0.375404	1.33304	0.62331	2.11081	0.0347887	0.797127	Healthy vs Positive
LINC00632	0.375404	1.33304	0.62331	2.11081	0.0347887	0.797127	Healthy vs Positive
DDR1	0.311277	1.4005	0.611934	2.11	0.034858	0.797127	Healthy vs Positive
ONECUT3	0.327814	1.36789	0.620416	2.10907	0.0349386	0.797127	Healthy vs Positive
AL031708.1	0.373384	1.32928	0.623296	2.10793	0.035037	0.797127	Healthy vs Positive
MUC19	0.543693	1.39527	0.621156	2.10477	0.0353113	0.797127	Healthy vs Positive
SYT12	0.313076	1.40559	0.614844	2.1045	0.0353345	0.797127	Healthy vs Positive
AC009446.1	0.357072	1.3597	0.623784	2.10435	0.0353481	0.797127	Healthy vs Positive
HBM	0.370996	1.32704	0.623267	2.10354	0.0354187	0.797127	Healthy vs Positive
ASPA	0.326531	1.3657	0.620225	2.10099	0.0356416	0.797127	Healthy vs Positive
AL031281.3	0.521285	1.36696	0.621697	2.09967	0.0357581	0.797127	Healthy vs Positive
AC140912.1	0.503064	1.36565	0.621765	2.09754	0.0359456	0.797127	Healthy vs Positive
GABRB1	0.495398	1.36739	0.621914	2.09316	0.0363349	0.797127	Healthy vs Positive
FBLIM1	0.312119	1.40013	0.614433	2.09296	0.0363532	0.797127	Healthy vs Positive
OR51D1	0.350463	1.35526	0.623713	2.0908	0.0365458	0.797127	Healthy vs Positive
CD300A	0.366388	1.21939	0.620834	2.08566	0.0370091	0.797127	Healthy vs Positive
MLF1	0.49359	1.3332	0.622361	2.08276	0.0372728	0.797127	Healthy vs Positive
AC008079.1	0.492515	1.33366	0.622376	2.08232	0.0373136	0.797127	Healthy vs Positive
IL20RA	0.32303	1.35774	0.619768	2.08176	0.0373644	0.797127	Healthy vs Positive
AP003170.4	0.468233	1.33223	0.622534	2.07476	0.0380084	0.797127	Healthy vs Positive
RBM18	0.550979	1.22065	0.612637	2.07325	0.0381489	0.797127	Healthy vs Positive
STMN2	0.443265	1.35346	0.622199	2.07126	0.0383347	0.797127	Healthy vs Positive
CFAP45	0.278794	1.33973	0.617158	2.06969	0.0384811	0.797127	Healthy vs Positive
SAMMSON	0.453785	1.32898	0.622645	2.06695	0.0387386	0.797127	Healthy vs Positive
TTYH3	0.357252	1.20822	0.621207	2.06539	0.0388856	0.797127	Healthy vs Positive
STXBP5-AS1	0.457896	1.29966	0.6229	2.06357	0.0390583	0.797127	Healthy vs Positive
TMEM44	0.445721	1.32837	0.622721	2.06346	0.0390694	0.797127	Healthy vs Positive
COMP	0.351451	1.31007	0.622915	2.06309	0.0391038	0.797127	Healthy vs Positive
ARHGEF10	0.441158	1.32655	0.622698	2.06306	0.039107	0.797127	Healthy vs Positive
AC005828.3	0.436734	1.32892	0.622822	2.0595	0.0394459	0.797127	Healthy vs Positive
ZNF516	0.261801	1.37312	0.605639	2.05763	0.0396256	0.797127	Healthy vs Positive
DRAIC	0.34599	1.30605	0.622812	2.05366	0.0400086	0.797127	Healthy vs Positive
RN7SL832P	0.426455	1.32088	0.6228	2.05322	0.0400515	0.797127	Healthy vs Positive
CXorf40B	0.281223	1.25702	0.623698	2.0491	0.0404522	0.797127	Healthy vs Positive
WDR36	0.343771	1.20578	0.622001	2.04769	0.0405903	0.797127	Healthy vs Positive
FGF12	0.426125	1.29227	0.623118	2.04348	0.0410049	0.797127	Healthy vs Positive
STARD3NL	0.325497	1.20899	0.62439	2.04278	0.0410739	0.797127	Healthy vs Positive
PHF23	0.34028	1.20512	0.622195	2.04172	0.0411792	0.797127	Healthy vs Positive
TMEM14B	0.368719	1.1682	0.621655	2.04163	0.0411887	0.797127	Healthy vs Positive
AC092723.1	0.408493	1.31845	0.623014	2.04097	0.0412538	0.797127	Healthy vs Positive
MT-ND4	65.8688	0.229761	0.112626	2.03956	0.0413938	0.797127	Healthy vs Positive
RBFOX3	0.424295	1.28801	0.623101	2.03918	0.0414324	0.797127	Healthy vs Positive
AC121247.1	0.42353	1.28997	0.623143	2.03865	0.0414853	0.797127	Healthy vs Positive
CD70	0.292345	1.26953	0.620562	2.03518	0.0418329	0.797127	Healthy vs Positive
AC010325.2	0.339592	1.29804	0.622584	2.03499	0.0418523	0.797127	Healthy vs Positive
LINC02080	0.339697	1.30133	0.622554	2.03378	0.0419738	0.797127	Healthy vs Positive
AC007389.3	0.312926	1.33504	0.618485	2.03322	0.0420307	0.797127	Healthy vs Positive
AL163051.1	0.338556	1.29317	0.622555	2.0318	0.0421743	0.797127	Healthy vs Positive
AL022323.4	0.415979	1.28722	0.623232	2.02839	0.0425206	0.797127	Healthy vs Positive
AL358473.1	0.415979	1.28722	0.623232	2.02839	0.0425206	0.797127	Healthy vs Positive
POLR3G	0.33742	1.29345	0.622461	2.0257	0.0427954	0.797127	Healthy vs Positive
ZNF561	0.321095	1.23325	0.624805	2.0237	0.0430007	0.797127	Healthy vs Positive
PRKAA2	0.402255	1.28286	0.623283	2.02064	0.0433173	0.797127	Healthy vs Positive
COG7	0.398262	1.2782	0.623299	2.01368	0.0440433	0.797127	Healthy vs Positive
CDH4	0.395362	1.27999	0.623331	2.01342	0.0440709	0.797127	Healthy vs Positive
ST6GALNAC6	0.394191	1.27643	0.623303	2.01245	0.0441723	0.797127	Healthy vs Positive
DAW1	0.39462	1.28009	0.62335	2.01136	0.0442873	0.797127	Healthy vs Positive
LINC01111	0.39462	1.28009	0.62335	2.01136	0.0442873	0.797127	Healthy vs Positive
PCLAF	0.39462	1.28009	0.62335	2.01136	0.0442873	0.797127	Healthy vs Positive
POU3F1	0.33194	1.29023	0.622172	2.00759	0.044687	0.797127	Healthy vs Positive
SH3BP5L	0.314551	1.19407	0.624495	2.00661	0.0447909	0.797127	Healthy vs Positive
PIAS4	0.352782	1.28189	0.62219	2.00656	0.0447961	0.797127	Healthy vs Positive
LAMB1	0.330332	1.28488	0.622145	2.00474	0.0449907	0.797127	Healthy vs Positive
CA12	0.388386	1.27637	0.623384	2.00438	0.0450299	0.797127	Healthy vs Positive
CDK6	0.422068	1.14413	0.6172	2.00429	0.0450385	0.797127	Healthy vs Positive
LINC01828	0.32927	1.32085	0.617562	2.0027	0.0452093	0.797127	Healthy vs Positive
DFFB	0.314662	1.19194	0.62449	2.00265	0.0452147	0.797127	Healthy vs Positive
LCTL	0.329472	1.27971	0.622113	2.00173	0.0453136	0.797127	Healthy vs Positive
FAM221B	0.38555	1.27596	0.623408	2.00092	0.0454013	0.797127	Healthy vs Positive
OR11G2	0.38555	1.27596	0.623408	2.00092	0.0454013	0.797127	Healthy vs Positive
TYW1B	0.384633	1.27127	0.623383	1.99814	0.0457019	0.797127	Healthy vs Positive
AC016745.2	0.396873	1.24183	0.623256	1.99513	0.0460287	0.797127	Healthy vs Positive
KBTBD7	0.380178	1.2733	0.62344	1.99422	0.0461275	0.797127	Healthy vs Positive
ROR1	0.376274	1.27569	0.62349	1.99219	0.04635	0.797127	Healthy vs Positive
WTIP	0.374847	1.27495	0.623497	1.99029	0.0465591	0.797127	Healthy vs Positive
CNOT10	0.39042	1.23642	0.623241	1.98991	0.0466009	0.797127	Healthy vs Positive
CA5A	0.389239	1.23889	0.623262	1.98895	0.0467073	0.797127	Healthy vs Positive
RNF111	0.376878	1.13723	0.618336	1.98219	0.047458	0.797127	Healthy vs Positive
KLC4	0.349832	1.13714	0.622708	1.97633	0.0481177	0.797127	Healthy vs Positive
C9orf139	0.302288	1.30573	0.616684	1.97543	0.0482194	0.797127	Healthy vs Positive
TLR3	0.377807	1.2329	0.623268	1.97459	0.0483145	0.797127	Healthy vs Positive
PRPF18	0.329693	1.14558	0.623233	1.97411	0.0483688	0.797127	Healthy vs Positive
LINC01630	0.371655	1.23434	0.623284	1.96951	0.0488941	0.797127	Healthy vs Positive
INTU	0.300768	1.30134	0.61637	1.96638	0.0492542	0.797127	Healthy vs Positive
RBM4B	0.37262	1.10371	0.619446	1.96291	0.0496561	0.797127	Healthy vs Positive
C1orf159	0.395102	1.228	0.623259	1.96129	0.0498453	0.797127	Healthy vs Positive
RTKN2	0.408596	1.69962	0.626574	2.87393	0.00405403	1	Healthy vs Recovered
SEC13	0.369868	1.33874	0.628091	2.27201	0.0230859	1	Healthy vs Recovered
BBS9	0.301807	1.41005	0.630923	2.25633	0.0240502	1	Healthy vs Recovered
KLHDC3	0.378281	1.28663	0.630309	2.20628	0.0273641	1	Healthy vs Recovered
DCTN2	0.363063	1.27695	0.63068	2.18604	0.0288124	1	Healthy vs Recovered
TWISTNB	0.342515	1.27616	0.630915	2.16331	0.0305177	1	Healthy vs Recovered
DNAJC3	0.525146	1.21132	0.625035	2.11554	0.0343836	1	Healthy vs Recovered
ZDBF2	0.297179	1.28674	0.630601	2.11424	0.0344944	1	Healthy vs Recovered
NUP58	0.396086	1.25816	0.628783	2.11106	0.0347672	1	Healthy vs Recovered
MAP1LC3B	0.373399	1.22881	0.629592	2.0628	0.0391315	1	Healthy vs Recovered
TRMT10C	0.372401	1.22817	0.629588	2.06158	0.0392473	1	Healthy vs Recovered
FBXO41	0.353872	1.19515	0.630048	2.00918	0.0445175	1	Healthy vs Recovered
MT-ND2	65.7213	-0.26825	0.134095	-1.99936	0.0455694	1	Healthy vs Recovered
DNAJA4	0.324979	1.1944	0.630278	1.96789	0.0490811	1	Healthy vs Recovered
MT-CO1	39.0173	0.915399	0.165945	5.5021	3.75288e-08	0.000694133	Positive vs Recovered
IGKC	12.2707	2.83003	0.615951	4.393	1.11798e-05	0.103391	Positive vs Recovered
HBA2	1.14409	-2.01712	0.516065	-3.84416	0.000120967	0.745802	Positive vs Recovered
IGHA1	6.57469	2.41496	0.618736	3.7598	0.000170046	0.786293	Positive vs Recovered
JCHAIN	1.83974	2.25655	0.610935	3.67545	0.000237427	0.870844	Positive vs Recovered
IGLC2	2.80665	2.32869	0.635748	3.63084	0.000282497	0.870844	Positive vs Recovered
HBB	0.976066	-1.80533	0.515415	-3.46194	0.000536289	1	Positive vs Recovered
HBA1	0.942442	-1.70049	0.52119	-3.22224	0.00127193	1	Positive vs Recovered
PXDN	0.658346	-1.7929	0.564598	-3.21811	0.00129038	1	Positive vs Recovered
MT-CYB	40.4368	-0.32089	0.106024	-3.025	0.00248636	1	Positive vs Recovered
MT-ATP8	8.4865	0.806739	0.266555	2.99571	0.00273808	1	Positive vs Recovered
UNC5D	0.577848	-1.63415	0.568597	-2.89114	0.00383847	1	Positive vs Recovered
LINC00682	0.575167	-1.63214	0.568505	-2.88873	0.00386798	1	Positive vs Recovered
AL603832.1	0.565929	-1.63029	0.56863	-2.88221	0.00394893	1	Positive vs Recovered
AC007491.1	0.548536	-1.63338	0.569778	-2.88167	0.00395568	1	Positive vs Recovered
RGS17	0.517324	-1.6261	0.569281	-2.86759	0.00413608	1	Positive vs Recovered
ANKRD11	1.43107	-1.33687	0.479849	-2.81904	0.00481679	1	Positive vs Recovered
PRTG	0.667249	-1.52435	0.554229	-2.73895	0.00616364	1	Positive vs Recovered
TF	0.627998	-1.51562	0.554801	-2.71538	0.00661988	1	Positive vs Recovered
MUC19	0.543693	-1.49793	0.565547	-2.63749	0.00835227	1	Positive vs Recovered
CDK5RAP2	1.11011	-1.30479	0.503194	-2.61895	0.00882006	1	Positive vs Recovered
DUSP18	0.879342	-1.35981	0.523787	-2.60665	0.00914315	1	Positive vs Recovered
IGHG3	1.38718	2.5034	0.632206	2.59218	0.00953688	1	Positive vs Recovered
SLC35E3	0.958426	-1.35367	0.526175	-2.59119	0.00956438	1	Positive vs Recovered
BX322234.1	0.532306	-1.47462	0.573069	-2.57062	0.0101516	1	Positive vs Recovered
KCNJ14	0.697186	-1.41448	0.549754	-2.56017	0.0104622	1	Positive vs Recovered
AL121768.1	0.476196	-1.47171	0.574277	-2.55763	0.010539	1	Positive vs Recovered
APOPT1	0.945378	-1.28906	0.508742	-2.54753	0.010849	1	Positive vs Recovered
AC023355.1	0.500604	-1.46476	0.574352	-2.54202	0.0110214	1	Positive vs Recovered
RAB3IP	0.613136	-1.40585	0.54993	-2.53724	0.0111732	1	Positive vs Recovered
RSRC2	1.21933	-1.22974	0.492231	-2.52638	0.0115246	1	Positive vs Recovered
NBPF9	0.697075	-1.33167	0.534878	-2.48619	0.012912	1	Positive vs Recovered
C1orf35	0.610484	-1.37964	0.560335	-2.43845	0.0147503	1	Positive vs Recovered
ZNF536	0.400548	-1.42387	0.584423	-2.43392	0.0149365	1	Positive vs Recovered
SEZ6	0.852529	-1.25729	0.520216	-2.42615	0.0152599	1	Positive vs Recovered
AL139220.2	0.545144	-1.37157	0.560186	-2.42216	0.0154284	1	Positive vs Recovered
PAG1	1.05624	-1.2048	0.507782	-2.3943	0.0166523	1	Positive vs Recovered
SLC4A1	1.00304	-1.20062	0.50631	-2.38904	0.0168925	1	Positive vs Recovered
SLIT3	0.696459	-1.29726	0.545251	-2.36508	0.0180261	1	Positive vs Recovered
MALAT1	16.7659	0.739622	0.312449	2.35783	0.0183822	1	Positive vs Recovered
NMD3	0.780229	-1.41782	0.615354	-2.3551	0.0185178	1	Positive vs Recovered
MT-ND3	38.6473	-0.255004	0.108469	-2.3522	0.0186629	1	Positive vs Recovered
AL031281.3	0.521285	-1.34368	0.569175	-2.34104	0.0192299	1	Positive vs Recovered
PARP15	0.763422	-1.24364	0.531762	-2.33993	0.0192873	1	Positive vs Recovered
NBPF20	0.813182	-1.24097	0.531287	-2.33945	0.0193123	1	Positive vs Recovered
AC005220.1	0.322063	-1.43502	0.610386	-2.33893	0.0193389	1	Positive vs Recovered
GABRB1	0.495398	-1.34632	0.570012	-2.33838	0.0193674	1	Positive vs Recovered
AC140912.1	0.503064	-1.33742	0.569493	-2.32566	0.0200368	1	Positive vs Recovered
KIF1B	0.775831	-1.23128	0.530617	-2.32202	0.0202321	1	Positive vs Recovered
LINC01934	0.813787	-1.22831	0.531208	-2.3159	0.0205636	1	Positive vs Recovered
VIRMA	0.826094	-1.22454	0.531342	-2.30925	0.0209299	1	Positive vs Recovered
AP000253.1	0.84704	-1.22089	0.531087	-2.30517	0.0211572	1	Positive vs Recovered
STMN2	0.443265	-1.3285	0.571497	-2.3031	0.0212731	1	Positive vs Recovered
MT-ND4L	7.70063	0.655402	0.284015	2.29809	0.0215565	1	Positive vs Recovered
CELF5	0.799064	-1.21766	0.531223	-2.29387	0.0217981	1	Positive vs Recovered
PDE11A	0.950442	-1.16743	0.517042	-2.27148	0.0231177	1	Positive vs Recovered
NEMF	1.32147	-1.1449	0.515146	-2.26598	0.0234524	1	Positive vs Recovered
ABCB4	0.963851	-1.16119	0.516949	-2.2612	0.0237469	1	Positive vs Recovered
TUBD1	0.628611	-1.26678	0.555389	-2.25517	0.0241229	1	Positive vs Recovered
HOTTIP	0.616136	-1.26437	0.555131	-2.25325	0.0242436	1	Positive vs Recovered
AC109466.1	0.630762	-1.26388	0.555249	-2.25047	0.0244191	1	Positive vs Recovered
PCDH17	0.665858	-1.26151	0.554982	-2.25025	0.0244328	1	Positive vs Recovered
CPEB1	0.637949	-1.26353	0.555096	-2.25011	0.0244419	1	Positive vs Recovered
TEAD3	0.476209	-1.30625	0.577573	-2.24664	0.0246631	1	Positive vs Recovered
NOS1	0.630883	-1.25921	0.555035	-2.24656	0.0246684	1	Positive vs Recovered
SCGB2A2	0.472879	-1.30898	0.577767	-2.24584	0.0247143	1	Positive vs Recovered
IL1RAPL1	0.635675	-1.25839	0.554861	-2.24468	0.0247887	1	Positive vs Recovered
WBP4	0.585595	-1.26145	0.555396	-2.24389	0.0248393	1	Positive vs Recovered
PGBD5	0.611918	-1.25771	0.555098	-2.23765	0.0252436	1	Positive vs Recovered
BPTF	1.03436	-1.11649	0.502866	-2.23744	0.0252577	1	Positive vs Recovered
AC046130.1	0.632192	-1.25491	0.555011	-2.23583	0.0253632	1	Positive vs Recovered
BRSK1	0.436214	-1.30497	0.57939	-2.23271	0.025568	1	Positive vs Recovered
STPG1	0.62036	-1.25342	0.554999	-2.23077	0.0256963	1	Positive vs Recovered
CNTRL	0.897675	-1.14986	0.517949	-2.23034	0.0257249	1	Positive vs Recovered
NBPF1	0.430178	-1.30317	0.579708	-2.22961	0.0257733	1	Positive vs Recovered
IGHGP	1.59981	1.40247	0.634593	2.22736	0.0259233	1	Positive vs Recovered
AUTS2	1.04228	-1.10852	0.503292	-2.22083	0.0263627	1	Positive vs Recovered
ATP10B	0.424589	-1.29749	0.579699	-2.21465	0.0267842	1	Positive vs Recovered
OR1A1	0.329978	-1.3393	0.602988	-2.20913	0.0271654	1	Positive vs Recovered
RBM6	1.11687	-1.10682	0.507184	-2.20769	0.027266	1	Positive vs Recovered
Z82217.1	0.328275	-1.33725	0.603476	-2.20398	0.0275257	1	Positive vs Recovered
IGHM	1.55156	2.82283	0.585638	2.19919	0.0278647	1	Positive vs Recovered
GSTM3	0.728099	-1.19383	0.540854	-2.19698	0.0280217	1	Positive vs Recovered
C2CD6	0.72365	-1.19338	0.540812	-2.19433	0.0282119	1	Positive vs Recovered
FZD3	0.718518	-1.19009	0.540953	-2.18591	0.0288223	1	Positive vs Recovered
NOM1	0.770906	-1.18829	0.541689	-2.18587	0.0288249	1	Positive vs Recovered
NCALD	1.10441	-1.09312	0.505332	-2.18576	0.0288332	1	Positive vs Recovered
PDE1A	0.385082	-1.28807	0.582874	-2.18574	0.0288349	1	Positive vs Recovered
AC007114.2	0.761553	-1.18615	0.541074	-2.1832	0.0290214	1	Positive vs Recovered
PTAFR	0.66614	-1.18507	0.541408	-2.17301	0.0297797	1	Positive vs Recovered
ACER3	0.720153	-1.17813	0.54139	-2.16303	0.030539	1	Positive vs Recovered
CCDC88A	0.853985	-1.14071	0.528963	-2.16289	0.0305497	1	Positive vs Recovered
SCN3A	0.796704	-1.13806	0.527012	-2.16148	0.030658	1	Positive vs Recovered
EPHB4	0.838461	-1.13508	0.526702	-2.15885	0.0308619	1	Positive vs Recovered
MUC20	0.780116	-1.1327	0.526512	-2.15176	0.0314166	1	Positive vs Recovered
BOD1L1	1.16005	-1.04312	0.491528	-2.14475	0.031973	1	Positive vs Recovered
PAWR	0.807177	-1.12875	0.526944	-2.14292	0.0321194	1	Positive vs Recovered
KLHL34	0.577414	-1.22326	0.564124	-2.13594	0.0326846	1	Positive vs Recovered
FAM124A	0.587275	-1.22013	0.564078	-2.13149	0.0330486	1	Positive vs Recovered
AL805961.2	0.55862	-1.22111	0.564459	-2.1295	0.0332133	1	Positive vs Recovered
ERBB3	0.574758	-1.22004	0.564084	-2.1292	0.0332374	1	Positive vs Recovered
FST	0.536273	-1.22114	0.564837	-2.12785	0.0333494	1	Positive vs Recovered
AC007336.1	0.533915	-1.22015	0.564584	-2.12726	0.0333982	1	Positive vs Recovered
SGCD	0.52877	-1.21822	0.564664	-2.12351	0.0337108	1	Positive vs Recovered
AC090377.1	0.393307	-1.25594	0.5891	-2.1226	0.0337871	1	Positive vs Recovered
LCOR	0.960329	-1.08021	0.512533	-2.11988	0.0340161	1	Positive vs Recovered
LINC02071	0.392454	-1.2553	0.588681	-2.11635	0.0343152	1	Positive vs Recovered
RPS6KA5	0.916275	-1.07752	0.512267	-2.11467	0.0344581	1	Positive vs Recovered
Z97200.1	0.523943	-1.21323	0.564683	-2.11325	0.034579	1	Positive vs Recovered
PDE7B	0.5173	-1.21292	0.564811	-2.1123	0.034661	1	Positive vs Recovered
AD000090.1	0.527984	-1.21566	0.567527	-2.11048	0.0348172	1	Positive vs Recovered
PTPN14	0.377148	-1.25073	0.590919	-2.10747	0.0350768	1	Positive vs Recovered
TCOF1	0.980531	-1.0736	0.513165	-2.10626	0.0351818	1	Positive vs Recovered
KCNQ1OT1	0.974978	-1.07297	0.513078	-2.10484	0.0353051	1	Positive vs Recovered
ACBD3	0.952753	-1.07314	0.513156	-2.10348	0.0354242	1	Positive vs Recovered
STOX2	0.372617	-1.24844	0.591485	-2.10269	0.0354932	1	Positive vs Recovered
PLAT	0.469932	-1.21136	0.566207	-2.09981	0.0357454	1	Positive vs Recovered
THOC2	1.06688	-1.03043	0.499717	-2.07993	0.0375323	1	Positive vs Recovered
AL731577.1	0.978792	-1.06042	0.513656	-2.07841	0.037672	1	Positive vs Recovered
AC239799.2	0.356079	-1.23903	0.593516	-2.07347	0.0381281	1	Positive vs Recovered
RGPD4-AS1	0.65366	-1.15361	0.550777	-2.07191	0.0382742	1	Positive vs Recovered
CCDC170	0.65533	-1.15154	0.550776	-2.06494	0.0389288	1	Positive vs Recovered
PTGIR	0.597997	-1.1534	0.551191	-2.06493	0.03893	1	Positive vs Recovered
C20orf96	1.10125	-1.02323	0.500413	-2.06444	0.0389759	1	Positive vs Recovered
CACNA1A	1.10125	-1.02323	0.500413	-2.06444	0.0389759	1	Positive vs Recovered
NUBPL	0.634642	-1.14979	0.55137	-2.06267	0.0391444	1	Positive vs Recovered
CBWD1	0.664629	-1.14838	0.550774	-2.06184	0.0392234	1	Positive vs Recovered
FAM210B	0.695496	-1.14727	0.550677	-2.06174	0.0392323	1	Positive vs Recovered
MTRNR2L4	0.626039	-1.14916	0.550775	-2.06104	0.0392994	1	Positive vs Recovered
BAZ2A	1.09086	-1.02054	0.500871	-2.05681	0.0397047	1	Positive vs Recovered
KANK1	0.648638	-1.14639	0.55075	-2.05568	0.0398136	1	Positive vs Recovered
RAET1E	0.366981	-1.2304	0.595568	-2.05483	0.0398955	1	Positive vs Recovered
RASAL2	0.603914	-1.14889	0.551135	-2.05426	0.0399508	1	Positive vs Recovered
LDB3	0.613037	-1.14637	0.550865	-2.05334	0.0400399	1	Positive vs Recovered
KANTR	0.659054	-1.14504	0.551224	-2.0519	0.0401795	1	Positive vs Recovered
PRMT7	0.65671	-1.14304	0.550643	-2.04881	0.0404803	1	Positive vs Recovered
SLC5A8	0.645897	-1.14081	0.550622	-2.04673	0.0406849	1	Positive vs Recovered
ANKS1B	0.640715	-1.14081	0.550625	-2.04669	0.0406882	1	Positive vs Recovered
RGS16	1.12014	-1.015	0.501419	-2.04527	0.0408283	1	Positive vs Recovered
LINC01285	0.335022	-1.26787	0.612993	-2.04269	0.0410835	1	Positive vs Recovered
PCNX1	1.05793	-1.01243	0.500717	-2.03892	0.0414582	1	Positive vs Recovered
FGF23	0.793142	-1.09567	0.537126	-2.03191	0.0421632	1	Positive vs Recovered
CHD2	1.15061	-0.980999	0.487844	-2.03177	0.0421768	1	Positive vs Recovered
NEUROD1	0.747348	-1.0965	0.536962	-2.02985	0.042372	1	Positive vs Recovered
MLF1	0.49359	-1.17736	0.573376	-2.0255	0.0428156	1	Positive vs Recovered
PLA2R1	0.785756	-1.09339	0.537013	-2.02548	0.0428178	1	Positive vs Recovered
AC008079.1	0.492515	-1.17801	0.573433	-2.02525	0.0428418	1	Positive vs Recovered
LINC00574	0.773948	-1.09247	0.536961	-2.02412	0.0429576	1	Positive vs Recovered
AP003170.4	0.468233	-1.17866	0.574207	-2.0219	0.0431864	1	Positive vs Recovered
ADH6	0.827037	-1.08756	0.537472	-2.01792	0.0435999	1	Positive vs Recovered
SAMMSON	0.453785	-1.17691	0.574828	-2.01745	0.0436486	1	Positive vs Recovered
TMEM44	0.445721	-1.17739	0.57523	-2.01619	0.0437796	1	Positive vs Recovered
AC005828.3	0.436734	-1.17946	0.575754	-2.015	0.0439042	1	Positive vs Recovered
AL049780.1	0.764178	-1.08817	0.5369	-2.01448	0.0439597	1	Positive vs Recovered
PHACTR4	0.681449	-1.08873	0.536812	-2.01222	0.0441966	1	Positive vs Recovered
ITPRIPL1	0.775484	-1.08637	0.536977	-2.01221	0.0441982	1	Positive vs Recovered
UTRN	1.22759	-0.975539	0.491313	-2.01176	0.0442448	1	Positive vs Recovered
CATSPER2	0.759279	-1.08672	0.536882	-2.0116	0.0442622	1	Positive vs Recovered
ARHGEF10	0.441158	-1.17291	0.575172	-2.00692	0.0447587	1	Positive vs Recovered
HES2	0.734998	-1.08532	0.537238	-2.00619	0.0448357	1	Positive vs Recovered
CASC3	0.864071	-1.04768	0.524442	-2.00296	0.0451813	1	Positive vs Recovered
IL23R	0.790174	-1.08	0.537141	-2.00083	0.0454108	1	Positive vs Recovered
CHAF1A	0.560345	-1.12313	0.553103	-1.99953	0.0455511	1	Positive vs Recovered
TCF25	1.2288	-0.96762	0.490996	-1.9971	0.0458142	1	Positive vs Recovered
AC004156.1	0.887416	-1.04133	0.523732	-1.99446	0.0461023	1	Positive vs Recovered
RN7SL832P	0.426455	-1.16595	0.575873	-1.99386	0.0461678	1	Positive vs Recovered
RYBP	0.795924	-1.03968	0.522394	-1.99066	0.0465183	1	Positive vs Recovered
CCDC91	0.892179	-1.03814	0.523315	-1.98865	0.0467399	1	Positive vs Recovered
AC092723.1	0.408493	-1.1666	0.577168	-1.98731	0.0468877	1	Positive vs Recovered
NABP1	0.875561	-1.03366	0.523144	-1.98026	0.0476744	1	Positive vs Recovered
CHST12	0.97061	-0.996654	0.509191	-1.96857	0.049002	1	Positive vs Recovered
SP100	1.04151	-0.996387	0.511956	-1.96296	0.0496513	1	Positive vs Recovered

## Sheet: Classical Monocyte
Genes	baseMean	log2FoldChange	lfcSE	stat	pvalue	padj	ComparisonGroup
LYZ	16.071	-3.26652	0.690622	-4.08841	4.34345e-05	0.925893	Healthy vs Positive
S100A8	11.1018	-3.39601	0.727103	-3.8965	9.75948e-05	0.999964	Healthy vs Positive
B2M	10.8338	-3.03654	0.71368	-3.61772	0.000297213	0.999964	Healthy vs Positive
IL1B	7.05535	-3.35732	0.850229	-3.33725	0.000846116	0.999964	Healthy vs Positive
S100A9	7.34829	-2.85449	0.738722	-3.23541	0.00121466	0.999964	Healthy vs Positive
HLA-B	13.5753	-3.11161	0.788402	-3.2282	0.00124574	0.999964	Healthy vs Positive
TMSB4X	9.80637	-2.59421	0.696819	-3.20397	0.00135545	0.999964	Healthy vs Positive
EEF1A1	8.35459	-2.62649	0.704011	-3.1617	0.0015685	0.999964	Healthy vs Positive
MT2A	6.54865	-2.91207	0.779345	-3.02045	0.002524	0.999964	Healthy vs Positive
MT-CO1	58.6345	-1.14012	0.370307	-3.0071	0.00263751	0.999964	Healthy vs Positive
TPT1	7.27157	-2.40837	0.692468	-2.98342	0.00285042	0.999964	Healthy vs Positive
ACTB	10.8878	-2.46577	0.712606	-2.94115	0.00326996	0.999964	Healthy vs Positive
FTH1	7.27845	-2.39123	0.699424	-2.92644	0.00342867	0.999964	Healthy vs Positive
HLA-A	6.71293	-2.67438	0.755276	-2.87309	0.00406477	0.999964	Healthy vs Positive
RPL34	6.76865	-2.35215	0.703925	-2.81272	0.0049124	0.999964	Healthy vs Positive
CXCL8	9.41363	-2.87847	0.826694	-2.75102	0.005941	0.999964	Healthy vs Positive
NFKBIA	7.8531	-2.65799	0.772637	-2.74048	0.00613489	0.999964	Healthy vs Positive
FOS	7.31057	-2.5823	0.767319	-2.68719	0.00720551	0.999964	Healthy vs Positive
ZFP36	5.94819	-2.49195	0.777777	-2.53903	0.0111159	0.999964	Healthy vs Positive
RPS29	5.14953	-2.11156	0.716031	-2.46309	0.0137744	0.999964	Healthy vs Positive
FTL	5.81793	-1.98838	0.693902	-2.42151	0.0154562	0.999964	Healthy vs Positive
VIM	6.43481	-2.32872	0.763381	-2.40176	0.0163165	0.999964	Healthy vs Positive
HLA-C	4.36079	-2.1916	0.745765	-2.36435	0.018062	0.999964	Healthy vs Positive
JUND	3.77671	-2.28659	0.781931	-2.35882	0.0183333	0.999964	Healthy vs Positive
THBS1	4.40362	-2.16481	0.751512	-2.32798	0.0199133	0.999964	Healthy vs Positive
MALAT1	6.43982	-1.71934	0.659735	-2.31837	0.0204292	0.999964	Healthy vs Positive
S100A4	5.20411	-2.01678	0.721844	-2.30094	0.0213953	0.999964	Healthy vs Positive
HBA2	1.54308	1.75372	0.754321	2.29871	0.0215217	0.999964	Healthy vs Positive
DUSP1	3.63085	-2.40669	0.798466	-2.2948	0.0217443	0.999964	Healthy vs Positive
JUNB	4.14614	-2.23323	0.778616	-2.2827	0.0224481	0.999964	Healthy vs Positive
KLF6	4.2675	-2.50185	0.821466	-2.27663	0.0228081	0.999964	Healthy vs Positive
JUN	3.31125	-2.28041	0.806702	-2.13228	0.0329836	0.999964	Healthy vs Positive
MT1G	1.20325	-2.22379	0.844213	-2.08204	0.0373386	0.999964	Healthy vs Positive
RPS13	3.63026	-1.94765	0.749577	-2.07342	0.0381328	0.999964	Healthy vs Positive
RPL23	3.78323	-1.80616	0.713404	-2.07086	0.0383722	0.999964	Healthy vs Positive
RPL37A	3.60901	-1.84411	0.740662	-2.05536	0.0398438	0.999964	Healthy vs Positive
MT1E	1.2144	-2.20236	0.84425	-2.04255	0.0410968	0.999964	Healthy vs Positive
RPL31	3.8764	-1.80312	0.724457	-2.03691	0.0416591	0.999964	Healthy vs Positive
RPS20	3.03208	-1.90544	0.757254	-2.01654	0.0437431	0.999964	Healthy vs Positive
PPP1R15A	2.96124	-2.11428	0.803777	-2.00676	0.0447751	0.999964	Healthy vs Positive
CFL1	4.65528	-1.88839	0.747958	-1.99518	0.0460232	0.999964	Healthy vs Positive
WDFY4	0.852112	1.71354	0.853379	1.99269	0.0462958	0.999964	Healthy vs Positive
RPS27A	2.91831	-1.87103	0.753525	-1.99253	0.0463128	0.999964	Healthy vs Positive
SH3BGRL3	3.34981	-1.83273	0.7476	-1.9665	0.0492406	0.999964	Healthy vs Positive
HBB	1.39011	1.59713	0.785124	1.96416	0.0495113	0.999964	Healthy vs Positive
HLA-DPA1	1.6764	2.75126	0.786543	3.41155	0.000645956	1	Healthy vs Recovered
HLA-DQA1	1.02349	2.55038	0.837071	2.91521	0.00355444	1	Healthy vs Recovered
MS4A6A	1.19672	2.42801	0.828538	2.80855	0.00497648	1	Healthy vs Recovered
HLA-DRA	3.56807	2.21788	0.765747	2.73285	0.00627881	1	Healthy vs Recovered
WDFY4	0.852112	2.54182	0.863002	2.71466	0.00663433	1	Healthy vs Recovered
CD1C	0.918632	2.33838	0.858147	2.5405	0.0110695	1	Healthy vs Recovered
CTSS	3.41515	2.14853	0.792469	2.52383	0.0116086	1	Healthy vs Recovered
HLA-DRB1	2.59563	1.97859	0.748859	2.51864	0.011781	1	Healthy vs Recovered
CST3	3.3133	1.99177	0.780459	2.41641	0.0156744	1	Healthy vs Recovered
PSAP	5.20801	2.01946	0.768083	2.41384	0.0157854	1	Healthy vs Recovered
MAPK14	0.669391	2.17126	0.854163	2.40747	0.0160636	1	Healthy vs Recovered
IRF8	0.738048	2.14772	0.854536	2.38478	0.0170891	1	Healthy vs Recovered
RPS18	2.16325	2.02698	0.804677	2.34969	0.018789	1	Healthy vs Recovered
C1orf54	0.693932	2.1363	0.862886	2.31006	0.0208847	1	Healthy vs Recovered
RPS24	3.71581	1.94635	0.78418	2.27482	0.0229166	1	Healthy vs Recovered
TYROBP	2.80957	1.90917	0.790602	2.26021	0.0238079	1	Healthy vs Recovered
HLA-DPB1	1.36738	1.86872	0.805166	2.25652	0.024038	1	Healthy vs Recovered
ACTG1	2.09213	1.99467	0.818566	2.25016	0.0244385	1	Healthy vs Recovered
RPLP1	2.31296	2.0195	0.817967	2.24587	0.0247123	1	Healthy vs Recovered
FCER1A	0.871749	2.2325	0.865673	2.22943	0.0257851	1	Healthy vs Recovered
VIM	6.43481	2.07067	0.815564	2.19911	0.02787	1	Healthy vs Recovered
APLP2	1.23923	1.99818	0.842673	2.19828	0.0279293	1	Healthy vs Recovered
HLA-DQB1	0.721329	1.93711	0.847299	2.18241	0.029079	1	Healthy vs Recovered
SLAMF7	0.659261	1.99521	0.864257	2.14498	0.0319544	1	Healthy vs Recovered
CFL1	4.65528	1.92837	0.803567	2.12401	0.0336696	1	Healthy vs Recovered
CFLAR	0.751404	1.83847	0.839792	2.12025	0.0339854	1	Healthy vs Recovered
MCL1	1.53837	1.93386	0.839121	2.10004	0.0357256	1	Healthy vs Recovered
GNAS	1.01031	1.87324	0.837987	2.09367	0.0362892	1	Healthy vs Recovered
PLEK	1.51962	1.9201	0.838699	2.08505	0.037065	1	Healthy vs Recovered
CCL4	2.61152	1.96441	0.847277	2.08244	0.0373025	1	Healthy vs Recovered
PRR13	0.816758	1.79578	0.83674	2.07175	0.0382885	1	Healthy vs Recovered
GRN	1.49924	1.90855	0.840445	2.06749	0.0386883	1	Healthy vs Recovered
TPMT	0.640261	1.93409	0.863127	2.06514	0.0389094	1	Healthy vs Recovered
RPL12	1.38568	1.80292	0.821236	2.04968	0.0403958	1	Healthy vs Recovered
S100A6	2.25469	1.85321	0.814498	2.03254	0.0420989	1	Healthy vs Recovered
RPS6	2.85073	1.76176	0.792114	2.01558	0.0438435	1	Healthy vs Recovered
MNDA	0.898311	1.82275	0.846766	2.01389	0.0440206	1	Healthy vs Recovered
TNFAIP2	1.00822	1.74453	0.830288	2.01096	0.0443296	1	Healthy vs Recovered
CD74	7.04504	1.64071	0.734165	1.98429	0.0472231	1	Healthy vs Recovered
RGS2	1.31728	1.84098	0.845951	1.97036	0.0487976	1	Healthy vs Recovered
LYZ	16.071	4.52488	0.541889	7.91123	2.54863e-15	3.77706e-12	Positive vs Recovered
B2M	10.8338	4.12805	0.562957	6.93225	4.14187e-12	2.84219e-09	Positive vs Recovered
S100A8	11.1018	4.03836	0.558064	6.88563	5.75342e-12	2.84219e-09	Positive vs Recovered
TMSB4X	9.80637	3.8534	0.550269	6.67917	2.40306e-11	6.39169e-09	Positive vs Recovered
ACTB	10.8878	3.99238	0.571051	6.67279	2.50988e-11	6.39169e-09	Positive vs Recovered
EEF1A1	8.35459	4.06301	0.573879	6.66831	2.58773e-11	6.39169e-09	Positive vs Recovered
VIM	6.43481	4.39939	0.655801	6.58918	4.42272e-11	8.32794e-09	Positive vs Recovered
NFKBIA	7.8531	4.47906	0.65837	6.58675	4.49551e-11	8.32794e-09	Positive vs Recovered
FOS	7.31057	4.40439	0.653239	6.52816	6.65804e-11	1.09636e-08	Positive vs Recovered
HLA-B	13.5753	4.46038	0.652161	6.49118	8.51662e-11	1.26216e-08	Positive vs Recovered
RPL34	6.76865	3.91413	0.58357	6.3547	2.08839e-10	2.81363e-08	Positive vs Recovered
HLA-A	6.71293	4.18194	0.632694	6.32671	2.50441e-10	3.09295e-08	Positive vs Recovered
TPT1	7.27157	3.58716	0.54877	6.21203	5.23055e-10	5.96282e-08	Positive vs Recovered
MT-CO1	58.6345	1.46328	0.236689	6.17754	6.51091e-10	6.89226e-08	Positive vs Recovered
FTH1	7.27845	3.55397	0.553789	6.11297	9.77967e-10	9.66231e-08	Positive vs Recovered
ZFP36	5.94819	4.1134	0.659653	6.06745	1.29961e-09	1.20376e-07	Positive vs Recovered
HLA-C	4.36079	3.7994	0.628029	5.88166	4.06166e-09	3.54081e-07	Positive vs Recovered
FTL	5.81793	3.50474	0.570061	5.8528	4.83359e-09	3.97966e-07	Positive vs Recovered
CFL1	4.65528	3.81676	0.639182	5.82823	5.60193e-09	4.27439e-07	Positive vs Recovered
PSAP	5.20801	3.64285	0.601368	5.82334	5.7684e-09	4.27439e-07	Positive vs Recovered
S100A9	7.34829	3.47186	0.571656	5.81089	6.21403e-09	4.29137e-07	Positive vs Recovered
S100A4	5.20411	3.65921	0.605263	5.80673	6.37045e-09	4.29137e-07	Positive vs Recovered
IER3	3.89889	4.05711	0.69922	5.76654	8.09179e-09	5.21393e-07	Positive vs Recovered
CD74	7.04504	3.24706	0.551272	5.67623	1.37699e-08	8.50292e-07	Positive vs Recovered
DUSP1	3.63085	3.86993	0.676693	5.65497	1.55869e-08	8.92352e-07	Positive vs Recovered
RPS24	3.71581	3.56692	0.616732	5.65422	1.56553e-08	8.92352e-07	Positive vs Recovered
RPS29	5.14953	3.46326	0.588352	5.62551	1.84956e-08	1.0152e-06	Positive vs Recovered
THBS1	4.40362	3.60138	0.628262	5.55201	2.82404e-08	1.48961e-06	Positive vs Recovered
CXCL8	9.41363	4.07247	0.712092	5.54647	2.91489e-08	1.48961e-06	Positive vs Recovered
MT2A	6.54865	3.67166	0.631218	5.53755	3.06724e-08	1.51522e-06	Positive vs Recovered
RPL23	3.78323	3.46019	0.603198	5.52482	3.29818e-08	1.57674e-06	Positive vs Recovered
KLF6	4.2675	3.97459	0.712316	5.4987	3.82592e-08	1.77188e-06	Positive vs Recovered
RPS13	3.63026	3.52232	0.631144	5.46443	4.64388e-08	2.08552e-06	Positive vs Recovered
SRGN	4.29972	3.5137	0.630478	5.41874	6.00197e-08	2.61615e-06	Positive vs Recovered
JUN	3.31125	3.72343	0.687756	5.35882	8.37695e-08	3.54704e-06	Positive vs Recovered
SAT1	3.86998	3.26606	0.595865	5.29146	1.21341e-07	4.99519e-06	Positive vs Recovered
CTSS	3.41515	3.38265	0.633207	5.25655	1.46786e-07	5.87937e-06	Positive vs Recovered
RPL31	3.8764	3.30297	0.605447	5.24634	1.55148e-07	6.04329e-06	Positive vs Recovered
FOSB	3.94686	3.67445	0.69343	5.24178	1.59034e-07	6.04329e-06	Positive vs Recovered
JUNB	4.14614	3.48852	0.65132	5.18281	2.18572e-07	8.09809e-06	Positive vs Recovered
RPS6	2.85073	3.22043	0.622454	5.07755	3.82338e-07	1.38201e-05	Positive vs Recovered
IL1B	7.05535	4.10846	0.78425	5.06404	4.10462e-07	1.44834e-05	Positive vs Recovered
SH3BGRL3	3.34981	3.28408	0.62604	5.05837	4.22856e-07	1.45738e-05	Positive vs Recovered
S100A6	2.25469	3.25608	0.648568	5.0223	5.10564e-07	1.71967e-05	Positive vs Recovered
RPS8	3.23706	3.04745	0.590692	4.9896	6.0506e-07	1.99266e-05	Positive vs Recovered
RPL39	2.9862	3.12011	0.611209	4.94516	7.60799e-07	2.45109e-05	Positive vs Recovered
RPLP1	2.31296	3.2377	0.660029	4.92333	8.50818e-07	2.67328e-05	Positive vs Recovered
RPL37	2.77334	3.1917	0.635531	4.91413	8.91796e-07	2.67328e-05	Positive vs Recovered
HLA-DRA	3.56807	3.07025	0.607339	4.9118	9.02432e-07	2.67328e-05	Positive vs Recovered
PPP1R15A	2.96124	3.3874	0.68119	4.90967	9.12278e-07	2.67328e-05	Positive vs Recovered
CCL3	2.85116	3.45722	0.702005	4.90803	9.19955e-07	2.67328e-05	Positive vs Recovered
RPS20	3.03208	3.13637	0.627666	4.83738	1.31562e-06	3.74951e-05	Positive vs Recovered
MALAT1	6.43982	2.38681	0.488592	4.82072	1.43044e-06	3.99983e-05	Positive vs Recovered
RPS27A	2.91831	3.09971	0.62382	4.81003	1.50908e-06	4.1416e-05	Positive vs Recovered
C5AR1	2.72565	3.22581	0.669871	4.80051	1.58264e-06	4.26449e-05	Positive vs Recovered
RPL41	3.05026	2.96869	0.601202	4.77501	1.79695e-06	4.7555e-05	Positive vs Recovered
PTMA	3.47699	2.92538	0.592283	4.76739	1.86632e-06	4.85244e-05	Positive vs Recovered
RPL13A	2.461	3.05108	0.628322	4.75972	1.93858e-06	4.9534e-05	Positive vs Recovered
SERPINB2	2.60636	3.35167	0.707299	4.70793	2.50243e-06	6.28575e-05	Positive vs Recovered
RPL37A	3.60901	2.91126	0.601796	4.6366	3.54191e-06	8.74851e-05	Positive vs Recovered
JUND	3.77671	3.04101	0.63766	4.59465	4.33468e-06	0.000105311	Positive vs Recovered
RPS18	2.16325	2.96606	0.646858	4.58681	4.50076e-06	0.000107583	Positive vs Recovered
ITGB2	2.52512	3.09622	0.686052	4.50111	6.75984e-06	0.000159017	Positive vs Recovered
RPL32	2.64573	2.78337	0.611437	4.41378	1.01581e-05	0.000235225	Positive vs Recovered
FCER1G	2.84484	2.78372	0.617796	4.39239	1.12112e-05	0.000255615	Positive vs Recovered
HLA-E	2.064	2.91507	0.66361	4.37272	1.22708e-05	0.000275535	Positive vs Recovered
RPS14	2.09727	2.7875	0.630174	4.35565	1.32672e-05	0.000293464	Positive vs Recovered
TNFAIP3	2.2527	3.13521	0.718202	4.34519	1.39158e-05	0.000303282	Positive vs Recovered
RPS16	1.8504	2.8334	0.65039	4.34028	1.42302e-05	0.000305639	Positive vs Recovered
RPS28	2.16165	2.82124	0.645177	4.30973	1.63457e-05	0.000346062	Positive vs Recovered
ACTG1	2.09213	2.85144	0.666234	4.29572	1.74131e-05	0.000363468	Positive vs Recovered
RPL11	2.16869	2.75691	0.640284	4.26885	1.9648e-05	0.000403708	Positive vs Recovered
RPL10	2.32139	2.71205	0.621707	4.26617	1.98858e-05	0.000403708	Positive vs Recovered
PABPC1	3.97694	2.66291	0.61008	4.25042	2.13375e-05	0.000427326	Positive vs Recovered
EREG	2.95373	3.01593	0.690611	4.21817	2.46294e-05	0.000486677	Positive vs Recovered
EIF1	2.78711	2.64712	0.612226	4.18721	2.82405e-05	0.000550689	Positive vs Recovered
IFI6	2.3268	2.98877	0.708015	4.18415	2.86235e-05	0.00055091	Positive vs Recovered
PFN1	2.51895	2.65902	0.618833	4.17863	2.93267e-05	0.000557207	Positive vs Recovered
RPL9	2.10109	2.62281	0.617548	4.15336	3.27633e-05	0.000614622	Positive vs Recovered
ID2	1.66389	2.79863	0.678192	4.14171	3.44725e-05	0.000638603	Positive vs Recovered
GAPDH	1.66933	2.7782	0.676451	4.1349	3.55112e-05	0.000649723	Positive vs Recovered
RPS23	2.07576	2.72171	0.652199	4.12909	3.64196e-05	0.000658218	Positive vs Recovered
MT1X	1.86577	3.05696	0.738499	4.12619	3.68819e-05	0.000658542	Positive vs Recovered
OAZ1	2.25899	2.76805	0.665258	4.11613	3.85293e-05	0.000677174	Positive vs Recovered
TYROBP	2.80957	2.63425	0.631341	4.11428	3.88393e-05	0.000677174	Positive vs Recovered
CDKN1A	2.04903	2.82591	0.688508	4.09806	4.16632e-05	0.000717963	Positive vs Recovered
RPL21	2.97717	2.6111	0.615144	4.09476	4.2261e-05	0.000719894	Positive vs Recovered
RPL30	2.28345	2.55378	0.610871	4.06891	4.7233e-05	0.000795446	Positive vs Recovered
G0S2	1.70729	2.85698	0.699516	4.06303	4.844e-05	0.000806608	Positive vs Recovered
CST3	3.3133	2.54944	0.620608	4.05238	5.0699e-05	0.000834844	Positive vs Recovered
RPS11	1.83598	2.62147	0.641325	4.0354	5.45083e-05	0.000887707	Positive vs Recovered
RPL27A	2.95526	2.49635	0.602008	4.03161	5.5396e-05	0.000888812	Positive vs Recovered
RPL6	2.38373	2.58227	0.625516	4.03001	5.57756e-05	0.000888812	Positive vs Recovered
RPLP2	1.61469	2.6278	0.655221	4.00866	6.10635e-05	0.000962724	Positive vs Recovered
RPL38	2.085	2.58289	0.632623	4.00021	6.32862e-05	0.000987265	Positive vs Recovered
RPL35A	1.96855	2.66702	0.658613	3.9918	6.55737e-05	0.00101229	Positive vs Recovered
TPM3	1.68749	2.61601	0.657908	3.98735	6.68165e-05	0.00102085	Positive vs Recovered
H3F3A	2.71146	2.56008	0.625187	3.98473	6.75569e-05	0.00102163	Positive vs Recovered
RPL28	1.92842	2.61464	0.651141	3.97489	7.04125e-05	0.00105405	Positive vs Recovered
RPL29	1.88654	2.58373	0.650184	3.94034	8.13661e-05	0.00120585	Positive vs Recovered
CXCL2	1.94173	2.80615	0.707624	3.92678	8.60919e-05	0.00126325	Positive vs Recovered
SOD2	1.73656	2.69657	0.689745	3.87707	0.000105722	0.00153608	Positive vs Recovered
GPR183	1.63099	2.6754	0.699552	3.85986	0.000113451	0.00162358	Positive vs Recovered
CCL4	2.61152	2.74974	0.71851	3.85882	0.000113936	0.00162358	Positive vs Recovered
RPL13	1.55213	2.5308	0.66369	3.81886	0.000134071	0.00189231	Positive vs Recovered
RPS3A	1.47652	2.47511	0.658844	3.77224	0.00016179	0.00223664	Positive vs Recovered
RPS21	1.43394	2.58311	0.689053	3.77135	0.000162364	0.00223664	Positive vs Recovered
CTSB	1.61993	2.5301	0.672792	3.77039	0.000162994	0.00223664	Positive vs Recovered
TSC22D3	1.6238	2.57727	0.684419	3.75582	0.000172774	0.00234909	Positive vs Recovered
HLA-DRB1	2.59563	2.25545	0.590447	3.72921	0.00019208	0.00257554	Positive vs Recovered
NFKBIZ	1.54672	2.64987	0.712374	3.72813	0.000192905	0.00257554	Positive vs Recovered
VCAN	2.31634	2.47865	0.65478	3.71158	0.000205971	0.00272543	Positive vs Recovered
MCL1	1.53837	2.55086	0.699802	3.69681	0.000218328	0.00286338	Positive vs Recovered
PLEK	1.51962	2.53795	0.69877	3.68363	0.000229935	0.00298916	Positive vs Recovered
TMSB10	2.01185	2.3096	0.618997	3.65999	0.000252229	0.00325046	Positive vs Recovered
BTG1	1.31863	2.50818	0.692596	3.63131	0.000281985	0.0036026	Positive vs Recovered
LCP1	2.04919	2.41116	0.659765	3.61487	0.000300501	0.00380635	Positive vs Recovered
GRN	1.49924	2.47952	0.702546	3.58563	0.000336269	0.00420687	Positive vs Recovered
RPS27	2.38079	2.19509	0.596065	3.58444	0.000337799	0.00420687	Positive vs Recovered
NAMPT	2.2025	2.36611	0.652557	3.57799	0.000346243	0.0042761	Positive vs Recovered
IER2	1.64306	2.52905	0.708426	3.56316	0.000366413	0.00448619	Positive vs Recovered
RPL27	1.43349	2.36401	0.669102	3.56095	0.000369518	0.00448619	Positive vs Recovered
ANXA1	1.50393	2.49743	0.697371	3.55895	0.000372335	0.00448619	Positive vs Recovered
RPS12	1.96132	2.27076	0.62781	3.55467	0.000378459	0.0045232	Positive vs Recovered
LAPTM5	1.45918	2.39905	0.677894	3.552	0.00038232	0.00453279	Positive vs Recovered
H3F3B	1.49294	2.41626	0.687743	3.52824	0.000418339	0.00489485	Positive vs Recovered
CYP1B1	1.27293	2.55404	0.728383	3.52753	0.000419464	0.00489485	Positive vs Recovered
CCL3L1	1.56411	2.61794	0.743388	3.52183	0.000428584	0.0049622	Positive vs Recovered
IFITM3	1.80486	2.31251	0.649076	3.50705	0.000453104	0.00520543	Positive vs Recovered
FCN1	1.7804	2.29324	0.644774	3.50328	0.000459559	0.00523897	Positive vs Recovered
RPS19	1.61304	2.23303	0.634542	3.46585	0.000528564	0.00597963	Positive vs Recovered
RPL12	1.38568	2.28714	0.671034	3.44717	0.000566491	0.00636015	Positive vs Recovered
PNRC1	1.36293	2.45053	0.720142	3.42106	0.000623783	0.00695073	Positive vs Recovered
COTL1	1.56096	2.24366	0.658789	3.40085	0.000671774	0.00738715	Positive vs Recovered
MAFB	1.44509	2.44801	0.712037	3.40038	0.000672919	0.00738715	Positive vs Recovered
ARPC2	1.24906	2.31838	0.692901	3.39241	0.000692799	0.00754947	Positive vs Recovered
IFITM2	2.46062	2.18166	0.629846	3.38716	0.000706201	0.00763934	Positive vs Recovered
ATP5MC2	1.44993	2.3019	0.687426	3.38226	0.00071893	0.00772069	Positive vs Recovered
RPL10A	1.47389	2.25589	0.664624	3.37529	0.000737381	0.00786186	Positive vs Recovered
TXNIP	1.65607	2.23918	0.655055	3.3728	0.000744076	0.00787657	Positive vs Recovered
UBA52	1.21593	2.32356	0.696421	3.36964	0.000752668	0.00791102	Positive vs Recovered
RPL15	1.70674	2.20682	0.651361	3.3597	0.000780268	0.00814336	Positive vs Recovered
IL1R2	1.37693	2.47955	0.738949	3.35101	0.000805169	0.00834448	Positive vs Recovered
ATP5F1E	2.04962	2.16239	0.632362	3.34118	0.00083423	0.00858562	Positive vs Recovered
RPS7	1.50835	2.22322	0.66872	3.32096	0.000897069	0.00916866	Positive vs Recovered
FAU	1.13155	2.24996	0.688649	3.30116	0.000962857	0.00977366	Positive vs Recovered
CYBB	1.1326	2.27886	0.700303	3.27369	0.00106153	0.0106464	Positive vs Recovered
RHOA	1.50944	2.2397	0.680312	3.27324	0.0010632	0.0106464	Positive vs Recovered
RGS2	1.31728	2.29637	0.714668	3.27003	0.00107536	0.0106582	Positive vs Recovered
YWHAZ	1.20052	2.31665	0.712916	3.26914	0.00107876	0.0106582	Positive vs Recovered
ANXA2	1.48637	2.21341	0.676647	3.25207	0.00114567	0.0112225	Positive vs Recovered
RPS2	1.98866	2.04116	0.618049	3.25075	0.00115103	0.0112225	Positive vs Recovered
RPL7	1.24916	2.20326	0.683638	3.24219	0.00118616	0.0114895	Positive vs Recovered
AREG	1.23026	2.38023	0.735089	3.23242	0.00122747	0.0118124	Positive vs Recovered
GADD45B	1.23298	2.30488	0.721955	3.2168	0.0012963	0.0123943	Positive vs Recovered
DDX5	1.30814	2.19884	0.690272	3.21059	0.00132461	0.0125084	Positive vs Recovered
DUSP2	1.25339	2.28162	0.719421	3.21048	0.00132511	0.0125084	Positive vs Recovered
MT1G	1.20325	2.54106	0.778625	3.20163	0.0013665	0.0128174	Positive vs Recovered
RPL3	1.23822	2.1819	0.686972	3.1965	0.00139106	0.0129657	Positive vs Recovered
AIF1	1.82311	2.01219	0.629208	3.18962	0.00142462	0.0131956	Positive vs Recovered
RPS15A	1.74426	2.0543	0.638373	3.17994	0.00147306	0.0134859	Positive vs Recovered
SERF2	1.13153	2.19758	0.699666	3.17972	0.00147417	0.0134859	Positive vs Recovered
MAP3K8	1.11554	2.2212	0.704803	3.17554	0.00149557	0.0135978	Positive vs Recovered
HLA-DPA1	1.6764	2.02594	0.653618	3.17071	0.00152066	0.0136795	Positive vs Recovered
RGS1	1.18284	2.33372	0.747508	3.16996	0.00152458	0.0136795	Positive vs Recovered
ZFAND5	1.13421	2.22019	0.708399	3.16844	0.0015326	0.0136795	Positive vs Recovered
ARHGDIB	1.64017	2.10374	0.661246	3.16676	0.00154148	0.0136795	Positive vs Recovered
DAZAP2	1.16303	2.23213	0.717086	3.13943	0.00169275	0.014869	Positive vs Recovered
SLC25A6	1.28483	2.1384	0.689883	3.13894	0.00169558	0.014869	Positive vs Recovered
MT1E	1.2144	2.53824	0.791064	3.13475	0.00172003	0.0149396	Positive vs Recovered
SERPINA1	1.14687	2.19067	0.707827	3.1341	0.0017238	0.0149396	Positive vs Recovered
RPL36	1.32045	2.10329	0.669239	3.12253	0.00179302	0.0154492	Positive vs Recovered
NPC2	1.05998	2.15172	0.698193	3.11757	0.00182351	0.0156211	Positive vs Recovered
CCL4L2	1.35642	2.43652	0.774293	3.11292	0.00185243	0.0157776	Positive vs Recovered
RBM3	1.03768	2.13212	0.694662	3.10507	0.00190232	0.0161099	Positive vs Recovered
RPL26	1.50976	2.07087	0.660248	3.09457	0.00197098	0.0165966	Positive vs Recovered
NEAT1	1.23271	2.09217	0.685463	3.09089	0.00199557	0.0167087	Positive vs Recovered
APLP2	1.23923	2.15149	0.712836	3.08802	0.00201494	0.0167761	Positive vs Recovered
PLAUR	1.87431	2.2132	0.699103	3.07975	0.00207175	0.0171527	Positive vs Recovered
RPL5	1.48726	2.0214	0.652885	3.07275	0.00212094	0.0174624	Positive vs Recovered
ARL4C	1.49548	2.11169	0.690759	3.05876	0.00222256	0.0181979	Positive vs Recovered
IRF2BP2	1.23347	2.12762	0.699633	3.05657	0.00223883	0.0182305	Positive vs Recovered
PTGS2	1.32752	2.35622	0.772653	3.04272	0.00234453	0.0189175	Positive vs Recovered
ZFP36L1	1.26631	2.14011	0.709616	3.04166	0.00235279	0.0189175	Positive vs Recovered
SPI1	1.58994	1.99765	0.65717	3.04055	0.00236149	0.0189175	Positive vs Recovered
RNASE2	1.12344	2.22786	0.735204	3.0355	0.00240137	0.0191129	Positive vs Recovered
NR4A1	1.14806	2.18669	0.729116	3.03421	0.00241168	0.0191129	Positive vs Recovered
S100A10	1.25506	1.99352	0.660083	3.01953	0.00253163	0.0199568	Positive vs Recovered
FGR	1.02093	2.09043	0.70161	3.01524	0.00256774	0.0201343	Positive vs Recovered
KLF4	1.07326	2.29651	0.768759	2.99463	0.00274779	0.0214328	Positive vs Recovered
MS4A6A	1.19672	2.01929	0.699595	2.97771	0.00290407	0.0225331	Positive vs Recovered
TIPARP	1.12119	2.11519	0.724668	2.96169	0.00305954	0.0236159	Positive vs Recovered
RHOB	1.03166	2.06705	0.711439	2.9453	0.00322647	0.0247752	Positive vs Recovered
AC245128.3	0.996537	2.13414	0.737685	2.94321	0.00324825	0.024814	Positive vs Recovered
RAC1	1.13737	2.04311	0.699852	2.93693	0.00331474	0.0250789	Positive vs Recovered
RGCC	1.19761	2.20307	0.756096	2.93613	0.0033233	0.0250789	Positive vs Recovered
MYADM	1.22458	2.04521	0.704671	2.93465	0.00333919	0.0250789	Positive vs Recovered
PLP2	1.0142	2.07262	0.713601	2.93282	0.003359	0.0250789	Positive vs Recovered
DUSP6	1.42495	2.12342	0.719751	2.93203	0.00336755	0.0250789	Positive vs Recovered
RPL14	1.56202	1.86583	0.635652	2.92162	0.00348217	0.0258029	Positive vs Recovered
RPL22	1.24152	1.97987	0.677022	2.91734	0.00353035	0.0260297	Positive vs Recovered
S100A11	1.49573	1.93256	0.662392	2.91573	0.00354854	0.0260343	Positive vs Recovered
PKM	1.00885	2.01061	0.703995	2.90626	0.00365772	0.0266773	Positive vs Recovered
C1QC	1.27016	2.42848	0.818263	2.90503	0.00367218	0.0266773	Positive vs Recovered
PPIA	1.3897	1.96566	0.667432	2.89664	0.00377177	0.0272671	Positive vs Recovered
GNAI2	0.979178	2.01194	0.70519	2.89304	0.00381538	0.0274485	Positive vs Recovered
BRI3	1.00592	2.01985	0.712086	2.87759	0.00400723	0.0286894	Positive vs Recovered
S100A12	1.08173	2.06088	0.727694	2.87585	0.00402941	0.0287096	Positive vs Recovered
GNAS	1.01031	1.95942	0.703611	2.84602	0.004427	0.0312767	Positive vs Recovered
HNRNPA2B1	1.11857	1.94201	0.692831	2.84566	0.00443192	0.0312767	Positive vs Recovered
HBEGF	0.909083	2.00033	0.709886	2.83949	0.00451851	0.0317366	Positive vs Recovered
C1QB	1.98746	2.51954	0.856121	2.83218	0.0046232	0.0323188	Positive vs Recovered
C1orf162	0.94739	1.96945	0.707075	2.82491	0.00472934	0.0329055	Positive vs Recovered
RPS9	1.46821	1.91251	0.676192	2.82227	0.00476855	0.0330233	Positive vs Recovered
RPL18A	1.05926	1.92239	0.689649	2.81861	0.00482318	0.0331614	Positive vs Recovered
CEBPD	1.1066	2.01131	0.729638	2.81794	0.00483324	0.0331614	Positive vs Recovered
TNF	1.07829	2.11444	0.754313	2.81467	0.00488269	0.0333463	Positive vs Recovered
RPS4X	1.70467	1.81149	0.645246	2.81191	0.00492481	0.0334797	Positive vs Recovered
LGALS3	0.884037	1.95856	0.706745	2.7941	0.00520443	0.035219	Positive vs Recovered
ARF1	1.0843	1.94427	0.702311	2.78969	0.00527587	0.0354748	Positive vs Recovered
SMAP2	0.955884	1.99306	0.722012	2.78882	0.0052901	0.0354748	Positive vs Recovered
CCNL1	1.21545	1.90786	0.694794	2.78143	0.00541204	0.0359513	Positive vs Recovered
ATF4	0.932899	1.96417	0.71438	2.77987	0.00543808	0.0359513	Positive vs Recovered
UBC	1.25664	1.94878	0.698616	2.77911	0.00545074	0.0359513	Positive vs Recovered
PTPRC	1.10228	1.94572	0.708553	2.77867	0.00545819	0.0359513	Positive vs Recovered
RHOG	1.0148	1.95159	0.71734	2.7752	0.00551681	0.0361766	Positive vs Recovered
RPS15	1.24131	1.89212	0.685618	2.76743	0.00565002	0.0368869	Positive vs Recovered
CD14	1.06024	2.02455	0.742917	2.76511	0.00569042	0.0369646	Positive vs Recovered
KLF2	0.962934	1.99934	0.73025	2.76388	0.00571181	0.0369646	Positive vs Recovered
CEBPB	1.38589	1.85804	0.670014	2.75881	0.00580126	0.0373803	Positive vs Recovered
SELL	1.34179	1.98151	0.720499	2.74873	0.00598266	0.0383385	Positive vs Recovered
IL1RN	1.09239	2.14157	0.77575	2.74731	0.00600863	0.0383385	Positive vs Recovered
TKT	1.07704	1.86876	0.691668	2.74543	0.00604312	0.0383385	Positive vs Recovered
CCL20	1.01573	2.24867	0.805228	2.74487	0.00605345	0.0383385	Positive vs Recovered
RPS25	1.16356	1.86907	0.682535	2.74176	0.00611116	0.0385393	Positive vs Recovered
RPL19	1.38449	1.76774	0.639745	2.73317	0.00627279	0.039391	Positive vs Recovered
NPM1	0.922257	1.95867	0.725495	2.72583	0.00641396	0.0400708	Positive vs Recovered
ZEB2	1.04594	1.85033	0.689878	2.72474	0.00643512	0.0400708	Positive vs Recovered
RPL23A	1.19928	1.83301	0.679132	2.72312	0.00646688	0.0401001	Positive vs Recovered
NLRP3	1.00821	2.00911	0.746002	2.72148	0.0064991	0.0401319	Positive vs Recovered
CAPZB	0.936296	1.91623	0.715928	2.71901	0.00654783	0.040265	Positive vs Recovered
EGR1	1.59873	2.13555	0.75991	2.71579	0.0066117	0.0404899	Positive vs Recovered
RBM39	0.925419	1.93907	0.728614	2.69017	0.00714161	0.043555	Positive vs Recovered
RPS5	1.18089	1.86641	0.696102	2.67992	0.00736396	0.044727	Positive vs Recovered
RPL8	1.13596	1.80596	0.677914	2.67448	0.00748461	0.0452743	Positive vs Recovered
ZYX	0.982315	1.88599	0.721126	2.67138	0.00755412	0.0455089	Positive vs Recovered
HNRNPA1	0.872385	1.88202	0.714013	2.66592	0.00767776	0.0460666	Positive vs Recovered
RPL24	0.884998	1.87225	0.713576	2.66338	0.00773607	0.0462293	Positive vs Recovered
AHNAK	0.867122	1.89082	0.71849	2.65985	0.00781746	0.046528	Positive vs Recovered
RACK1	1.1468	1.82086	0.687014	2.65798	0.00786113	0.0466008	Positive vs Recovered
EVI2B	1.08223	1.86348	0.71301	2.65437	0.00794571	0.0467159	Positive vs Recovered
PFDN5	0.900765	1.87572	0.717805	2.65422	0.00794914	0.0467159	Positive vs Recovered
GRB2	0.857314	1.8798	0.716133	2.65192	0.00800344	0.0467159	Positive vs Recovered
ENO1	0.988769	1.96423	0.749078	2.65179	0.00800664	0.0467159	Positive vs Recovered
ATP2B1-AS1	1.15925	1.95899	0.744779	2.64978	0.00805441	0.0468103	Positive vs Recovered
IRS2	1.17544	1.91064	0.733818	2.64675	0.00812688	0.047047	Positive vs Recovered
CAP1	0.908445	1.86478	0.717442	2.64293	0.00821924	0.0473965	Positive vs Recovered
CLEC7A	0.896921	1.83109	0.711033	2.62639	0.00862957	0.0495698	Positive vs Recovered
ARRB2	0.999624	1.79483	0.702942	2.58878	0.00963157	0.0549912	Positive vs Recovered
PPIF	1.42648	1.76822	0.680766	2.58821	0.00964758	0.0549912	Positive vs Recovered
APOBEC3A	1.01088	1.78997	0.706401	2.57557	0.0100076	0.0568246	Positive vs Recovered
MT-ATP8	8.98903	0.717484	0.27954	2.56185	0.0104117	0.0588934	Positive vs Recovered
RPL4	1.04229	1.75267	0.68394	2.56025	0.0104596	0.0589397	Positive vs Recovered
ACTR2	1.01306	1.75315	0.697861	2.55857	0.0105103	0.059001	Positive vs Recovered
CXCR4	1.18658	1.72678	0.670837	2.55372	0.0106579	0.0595695	Positive vs Recovered
RPL7A	1.22592	1.68137	0.66049	2.55261	0.010692	0.0595695	Positive vs Recovered
CHMP1B	0.942583	1.91989	0.759032	2.54843	0.0108208	0.0598337	Positive vs Recovered
CD163	0.972273	1.98777	0.77826	2.5477	0.0108437	0.0598337	Positive vs Recovered
SERPINB1	1.01181	1.77985	0.708923	2.54702	0.0108648	0.0598337	Positive vs Recovered
HCLS1	0.986287	1.78095	0.709423	2.54586	0.0109009	0.0598337	Positive vs Recovered
NINJ1	0.921875	1.86703	0.746136	2.53612	0.0112087	0.0612965	Positive vs Recovered
ZFP36L2	0.893106	1.84488	0.738902	2.53077	0.0113812	0.062011	Positive vs Recovered
CXCL3	0.801451	2.03292	0.796428	2.51565	0.0118812	0.0644982	Positive vs Recovered
YBX1	1.42364	1.64006	0.653417	2.50648	0.0121939	0.0658355	Positive vs Recovered
ASAH1	0.95207	1.74097	0.705127	2.50583	0.0122164	0.0658355	Positive vs Recovered
ARPC3	0.939925	1.73487	0.704617	2.49758	0.0125045	0.0671201	Positive vs Recovered
RPL18	0.93971	1.75778	0.711592	2.49626	0.0125512	0.0671201	Positive vs Recovered
HLA-DRB5	0.926937	1.79575	0.736425	2.49514	0.0125907	0.0671201	Positive vs Recovered
RPS3	1.17284	1.66142	0.666455	2.48068	0.0131132	0.0695552	Positive vs Recovered
GLIPR1	0.875203	1.81889	0.743218	2.47992	0.0131413	0.0695552	Positive vs Recovered
PNPLA2	0.864194	1.80556	0.739228	2.47559	0.0133016	0.0701529	Positive vs Recovered
DDIT4	1.12707	1.70709	0.70208	2.45972	0.0139044	0.0730722	Positive vs Recovered
LGALS1	1.03865	1.67153	0.688043	2.44307	0.014563	0.0762627	Positive vs Recovered
BTG2	0.852581	1.7728	0.73857	2.43631	0.0148381	0.0773131	Positive vs Recovered
FPR1	0.856828	1.74411	0.729825	2.43558	0.0148679	0.0773131	Positive vs Recovered
H2AFY	1.18786	1.6745	0.683115	2.43103	0.0150558	0.0780167	Positive vs Recovered
RNASE1	0.793056	1.92647	0.79297	2.42821	0.0151737	0.0783534	Positive vs Recovered
IQGAP1	0.974226	1.73468	0.723368	2.4263	0.0152537	0.0784931	Positive vs Recovered
EEF2	0.959873	1.72193	0.722688	2.41861	0.0155799	0.0796618	Positive vs Recovered
THBD	0.700186	1.90936	0.782056	2.41618	0.0156843	0.0796618	Positive vs Recovered
MNDA	0.898311	1.70351	0.724266	2.41533	0.0157208	0.0796618	Positive vs Recovered
IFI27	1.05233	2.01347	0.820202	2.41468	0.0157489	0.0796618	Positive vs Recovered
WAS	0.920555	1.71041	0.715124	2.41443	0.0157597	0.0796618	Positive vs Recovered
MIDN	0.888077	1.76526	0.745458	2.41343	0.0158034	0.0796618	Positive vs Recovered
TAGLN2	0.820958	1.72762	0.730127	2.40852	0.0160174	0.0802934	Positive vs Recovered
HES1	0.871198	1.95693	0.81164	2.40807	0.016037	0.0802934	Positive vs Recovered
SOCS3	0.802913	1.77146	0.742557	2.40384	0.0162238	0.080955	Positive vs Recovered
TPP1	0.958965	1.67635	0.712389	2.39979	0.0164045	0.0815819	Positive vs Recovered
YWHAB	1.27153	1.60286	0.662836	2.397	0.0165297	0.08193	Positive vs Recovered
RPL35	0.994758	1.6709	0.697316	2.39398	0.0166668	0.0820936	Positive vs Recovered
PCBP1	0.960995	1.73417	0.732948	2.39383	0.0166735	0.0820936	Positive vs Recovered
NACA	1.14557	1.61348	0.674013	2.38291	0.0171763	0.0842675	Positive vs Recovered
CD63	0.939122	1.65682	0.709563	2.38179	0.0172288	0.0842675	Positive vs Recovered
PIM3	0.893478	1.78702	0.764648	2.37103	0.0177386	0.0864757	Positive vs Recovered
ARPC5	0.827532	1.71814	0.738872	2.36705	0.0179305	0.0871246	Positive vs Recovered
ADM	0.785272	1.90732	0.803568	2.36571	0.0179954	0.0871542	Positive vs Recovered
PCBP2	0.982834	1.6534	0.714286	2.36389	0.0180844	0.0872998	Positive vs Recovered
GABARAPL1	0.724735	1.73142	0.749387	2.35822	0.0183628	0.0880403	Positive vs Recovered
RPS26	0.921709	1.68152	0.721831	2.35796	0.0183758	0.0880403	Positive vs Recovered
EMP3	0.820863	1.68977	0.730743	2.35715	0.018416	0.0880403	Positive vs Recovered
HLA-DQA1	1.02349	1.6304	0.720903	2.35462	0.0185414	0.0883549	Positive vs Recovered
EEF1D	1.13221	1.60555	0.693087	2.33307	0.0196443	0.0931646	Positive vs Recovered
LDHA	0.941497	1.71122	0.741611	2.33246	0.0196765	0.0931646	Positive vs Recovered
LGALS9	0.8135	1.68869	0.738616	2.32363	0.0201456	0.0950819	Positive vs Recovered
EIF4G2	0.970882	1.66557	0.731457	2.31572	0.0205736	0.096794	Positive vs Recovered
TNFRSF1B	0.701573	1.6727	0.741453	2.31032	0.0208703	0.0978789	Positive vs Recovered
CD52	0.866325	1.57994	0.686886	2.29655	0.0216447	0.100943	Positive vs Recovered
PLBD1	0.969764	1.69574	0.747676	2.29628	0.0216598	0.100943	Positive vs Recovered
VSIG4	0.848365	1.73395	0.779181	2.28509	0.0223073	0.103635	Positive vs Recovered
ADA2	0.769287	1.65033	0.736182	2.27661	0.0228094	0.105245	Positive vs Recovered
CH25H	0.856729	1.93365	0.835906	2.27541	0.0228812	0.105245	Positive vs Recovered
SRSF5	0.882668	1.60312	0.716749	2.27465	0.0229271	0.105245	Positive vs Recovered
HSPA5	0.794131	1.68286	0.750676	2.27447	0.022938	0.105245	Positive vs Recovered
FCGR3A	0.928772	1.65693	0.742728	2.27236	0.0230646	0.105256	Positive vs Recovered
ZNF331	0.772399	1.67316	0.746566	2.27207	0.0230823	0.105256	Positive vs Recovered
HBB	1.39011	-1.42303	0.639315	-2.26869	0.0232872	0.105612	Positive vs Recovered
SLC2A3	0.922032	1.60199	0.721219	2.26843	0.0233029	0.105612	Positive vs Recovered
UBE2D3	0.974425	1.60945	0.710651	2.2626	0.0236603	0.106904	Positive vs Recovered
NCF2	0.764432	1.64011	0.738212	2.2568	0.0240205	0.108202	Positive vs Recovered
FYB1	1.1324	1.57	0.694516	2.24749	0.0246087	0.110515	Positive vs Recovered
MAFF	0.812286	1.68345	0.761462	2.24377	0.0248472	0.111249	Positive vs Recovered
HMGB2	1.03694	1.53999	0.68091	2.24194	0.0249653	0.111442	Positive vs Recovered
SDCBP	0.908454	1.60058	0.728244	2.23885	0.0251659	0.112	Positive vs Recovered
TSPO	0.841553	1.62776	0.746961	2.23254	0.0255795	0.113499	Positive vs Recovered
HNRNPDL	0.739923	1.59992	0.735212	2.21411	0.0268212	0.118643	Positive vs Recovered
HNRNPC	1.0984	1.49325	0.677749	2.21298	0.0268989	0.118643	Positive vs Recovered
COX4I1	0.719979	1.60089	0.735941	2.20747	0.0272812	0.119972	Positive vs Recovered
EFHD2	1.00501	1.5156	0.700358	2.19835	0.0279244	0.122438	Positive vs Recovered
PGD	0.721466	1.63335	0.765867	2.19593	0.0280973	0.12263	Positive vs Recovered
MPEG1	0.836428	1.56783	0.723527	2.19542	0.0281337	0.12263	Positive vs Recovered
CD83	0.851749	1.59143	0.735708	2.19099	0.0284522	0.123654	Positive vs Recovered
TLN1	0.634276	1.6195	0.754692	2.18622	0.0287994	0.124797	Positive vs Recovered
HNRNPK	0.826317	1.55971	0.724084	2.18209	0.0291026	0.125744	Positive vs Recovered
C1QA	1.08891	1.76998	0.793402	2.17864	0.0293582	0.1264	Positive vs Recovered
ITM2B	1.07226	1.50682	0.688131	2.17775	0.029425	0.1264	Positive vs Recovered
PLIN2	0.732976	1.59192	0.743426	2.1756	0.0295853	0.126721	Positive vs Recovered
NAP1L1	0.928354	1.4952	0.694674	2.17315	0.0297692	0.126978	Positive vs Recovered
HSP90AB1	0.885194	1.57068	0.736074	2.17252	0.0298167	0.126978	Positive vs Recovered
RAC2	0.872827	1.54506	0.72694	2.16681	0.0302493	0.12843	Positive vs Recovered
LYN	0.949206	1.51725	0.703893	2.16574	0.0303311	0.12843	Positive vs Recovered
CSTA	0.994151	1.58061	0.731734	2.16054	0.0307312	0.129754	Positive vs Recovered
KLF10	0.751415	1.58966	0.750079	2.15798	0.0309298	0.130221	Positive vs Recovered
DDX21	0.858646	1.57436	0.747714	2.13305	0.0329207	0.138211	Positive vs Recovered
ALDH2	0.868264	1.51826	0.732099	2.11627	0.0343221	0.143687	Positive vs Recovered
COX6C	0.746355	1.56542	0.755189	2.11392	0.0345219	0.144117	Positive vs Recovered
UQCRB	0.720064	1.5207	0.737461	2.11183	0.0347007	0.144456	Positive vs Recovered
TNFAIP2	1.00822	1.44006	0.698017	2.1083	0.035005	0.145085	Positive vs Recovered
AKAP13	0.705226	1.51452	0.733956	2.10691	0.0351251	0.145085	Positive vs Recovered
YPEL5	0.866066	1.56271	0.752656	2.10565	0.0352348	0.145085	Positive vs Recovered
HMGB1	0.880098	1.46832	0.700082	2.10555	0.0352433	0.145085	Positive vs Recovered
MYL6	1.13901	1.4604	0.685167	2.10386	0.0353909	0.145289	Positive vs Recovered
CCDC88A	0.793881	1.5343	0.751025	2.09953	0.03577	0.14644	Positive vs Recovered
STK17B	0.864206	1.53204	0.741624	2.09728	0.0359689	0.146848	Positive vs Recovered
ZNF385A	0.603327	1.53486	0.748618	2.09499	0.0361715	0.147162	Positive vs Recovered
MAP1LC3B	0.859032	1.53015	0.741836	2.09418	0.0362443	0.147162	Positive vs Recovered
ARL4A	0.754086	1.57031	0.764876	2.09183	0.0364535	0.147607	Positive vs Recovered
FKBP5	0.609457	1.54835	0.759324	2.08181	0.0373597	0.150864	Positive vs Recovered
PGK1	0.934156	1.46951	0.715693	2.07214	0.0382526	0.15405	Positive vs Recovered
LMNA	0.63707	1.56834	0.774452	2.06821	0.0386205	0.15511	Positive vs Recovered
ATF3	0.702479	1.56627	0.766893	2.06429	0.0389906	0.156173	Positive vs Recovered
COX7C	0.70812	1.49513	0.744831	2.05616	0.0397667	0.158425	Positive vs Recovered
CSDE1	0.70812	1.49513	0.744831	2.05616	0.0397667	0.158425	Positive vs Recovered
GNB1	0.733151	1.52342	0.759851	2.05009	0.0403553	0.160339	Positive vs Recovered
BHLHE40	0.70599	1.51804	0.754962	2.04665	0.0406926	0.161247	Positive vs Recovered
TMBIM6	0.995982	1.4075	0.707141	2.04372	0.0409814	0.161536	Positive vs Recovered
PTGES3	0.570701	1.51209	0.753791	2.04304	0.0410482	0.161536	Positive vs Recovered
CXCL1	0.628854	1.60076	0.793994	2.04259	0.0410926	0.161536	Positive vs Recovered
ACTR3	0.676335	1.48215	0.74155	2.03686	0.0416642	0.16335	Positive vs Recovered
LSP1	0.759489	1.43648	0.719288	2.03399	0.0419522	0.164045	Positive vs Recovered
MS4A7	0.609297	1.51875	0.751525	2.02997	0.0423597	0.165203	Positive vs Recovered
JARID2	0.681486	1.48229	0.745111	2.02826	0.0425334	0.165445	Positive vs Recovered
CD44	0.661521	1.47524	0.741912	2.02318	0.0430541	0.167032	Positive vs Recovered
HMGN2	0.88582	1.43973	0.717504	2.01875	0.043513	0.168371	Positive vs Recovered
CCNI	1.07142	1.37308	0.690842	2.01537	0.043866	0.169295	Positive vs Recovered
VSIR	0.909611	1.41221	0.716536	2.01182	0.0442389	0.170287	Positive vs Recovered
IFI35	0.56744	1.49111	0.755947	2.01074	0.0443527	0.170287	Positive vs Recovered
PTP4A2	1.00878	1.38183	0.688375	2.00956	0.0444778	0.170326	Positive vs Recovered
NDUFA1	0.659735	1.45983	0.741443	2.00728	0.0447202	0.170749	Positive vs Recovered
BCL2A1	0.776224	1.44822	0.733116	2.00635	0.0448186	0.170749	Positive vs Recovered
SF1	0.673074	1.46198	0.744763	2.00361	0.0451114	0.171423	Positive vs Recovered
MARCKS	0.772452	1.54054	0.786323	1.99932	0.0455742	0.172739	Positive vs Recovered
MXD1	0.732381	1.45563	0.749371	1.99387	0.0461663	0.174095	Positive vs Recovered
SFPQ	0.879447	1.41539	0.714949	1.99386	0.0461669	0.174095	Positive vs Recovered
EEF1B2	0.888462	1.37686	0.70254	1.99022	0.0465665	0.175156	Positive vs Recovered
ZFAS1	0.627099	1.44723	0.739665	1.98774	0.046841	0.175583	Positive vs Recovered
CSRNP1	0.929115	1.4557	0.737169	1.98684	0.0469397	0.175583	Positive vs Recovered
LILRA5	0.633015	1.47849	0.753635	1.98598	0.0470355	0.175583	Positive vs Recovered
SARAF	0.652356	1.43277	0.738659	1.98	0.0477036	0.17763	Positive vs Recovered
HNRNPU	0.706886	1.45376	0.753459	1.97595	0.0481603	0.178881	Positive vs Recovered
BASP1	0.798009	1.43693	0.739661	1.97289	0.0485079	0.179722	Positive vs Recovered
CFP	0.62764	1.4476	0.746109	1.96998	0.048841	0.180028	Positive vs Recovered
MYL12B	0.661448	1.43319	0.744518	1.96953	0.0488921	0.180028	Positive vs Recovered
CD53	0.794815	1.43758	0.741871	1.96898	0.048955	0.180028	Positive vs Recovered

## Sheet: NK Cell
Genes	baseMean	log2FoldChange	lfcSE	stat	pvalue	padj	ComparisonGroup
MT-CO1	34.4347	-0.76669	0.252734	-2.9562	0.00311455	1	Healthy vs Positive
HLA-B	10.0142	-1.88089	0.597931	-2.47058	0.0134896	1	Healthy vs Positive
B2M	10.4564	-1.738	0.582476	-2.42937	0.0151251	1	Healthy vs Positive
MT-ND2	55.3352	-0.352836	0.145862	-2.41208	0.0158616	1	Healthy vs Positive
FOS	1.87174	-1.76333	0.581574	-2.3765	0.0174779	1	Healthy vs Positive
EEF1A1	8.143	-1.54541	0.554791	-2.31088	0.0208396	1	Healthy vs Positive
HLA-A	5.92228	-1.62235	0.576208	-2.29133	0.0219445	1	Healthy vs Positive
TMSB4X	6.61006	-1.58291	0.570279	-2.24993	0.0244534	1	Healthy vs Positive
CXCR4	3.59963	-1.68099	0.596941	-2.19096	0.0284546	1	Healthy vs Positive
RPS29	6.79284	-1.51792	0.56594	-2.1683	0.0301359	1	Healthy vs Positive
TPT1	5.47831	-1.52556	0.573453	-2.09794	0.0359103	1	Healthy vs Positive
ACTB	5.02152	-1.49839	0.590474	-2.05522	0.0398581	1	Healthy vs Positive
RPL34	6.49689	-1.39835	0.573859	-1.97285	0.0485124	1	Healthy vs Positive
NR1D2	0.876431	1.62776	0.617123	2.53683	0.011186	1	Healthy vs Recovered
AGAP6	0.758519	1.49298	0.614212	2.3064	0.0210882	1	Healthy vs Recovered
VEGFB	0.830314	1.40981	0.616548	2.21094	0.0270397	1	Healthy vs Recovered
HSPA14	0.803607	1.39688	0.616179	2.19953	0.0278404	1	Healthy vs Recovered
RNF114	0.812335	1.39695	0.615974	2.19848	0.0279153	1	Healthy vs Recovered
SYNJ2BP	0.81503	1.34915	0.616366	2.14908	0.031628	1	Healthy vs Recovered
SH2D1B	0.75125	1.36916	0.614842	2.14894	0.0316394	1	Healthy vs Recovered
LPAR6	0.738548	1.35714	0.614985	2.13529	0.0327375	1	Healthy vs Recovered
HSPBP1	0.792472	1.35813	0.614462	2.12578	0.0335218	1	Healthy vs Recovered
TIPARP	0.749207	1.36907	0.613853	2.10417	0.0353633	1	Healthy vs Recovered
TCEAL3	0.749374	1.33724	0.614066	2.09386	0.0362723	1	Healthy vs Recovered
VPS26B	0.72977	1.34468	0.612603	2.07364	0.0381129	1	Healthy vs Recovered
ENOPH1	0.731281	1.34255	0.612295	2.06894	0.0385519	1	Healthy vs Recovered
SQOR	0.733709	1.34215	0.612252	2.06635	0.0387951	1	Healthy vs Recovered
THOC7	0.83243	1.2842	0.616406	2.02833	0.0425262	1	Healthy vs Recovered
DNAJB11	0.719769	1.31244	0.610427	2.01878	0.0435097	1	Healthy vs Recovered
SEC22B	0.730102	1.31378	0.610852	2.00824	0.0446182	1	Healthy vs Recovered
MYLIP	0.719886	1.30475	0.609924	2.00269	0.0452109	1	Healthy vs Recovered
ZNF721	0.721729	1.30453	0.609888	2.00085	0.0454084	1	Healthy vs Recovered
PIGK	0.735399	1.30698	0.609524	1.99434	0.0461147	1	Healthy vs Recovered
CAMK4	0.857091	1.2438	0.615981	1.97518	0.0482473	1	Healthy vs Recovered
BICRAL	0.787249	1.2531	0.615126	1.96623	0.0492715	1	Healthy vs Recovered
MT-CO1	34.4347	1.09604	0.171333	6.38375	1.72798e-10	3.20022e-07	Positive vs Recovered
HLA-B	10.0142	2.72378	0.536298	4.94009	7.8085e-07	0.000547739	Positive vs Recovered
EEF1A1	8.143	2.29746	0.458548	4.8969	9.73587e-07	0.000547739	Positive vs Recovered
B2M	10.4564	2.47146	0.498125	4.85846	1.18302e-06	0.000547739	Positive vs Recovered
RPS29	6.79284	2.35833	0.479289	4.78327	1.72462e-06	0.000638799	Positive vs Recovered
TPT1	5.47831	2.43234	0.496341	4.70809	2.50055e-06	0.000710815	Positive vs Recovered
TMSB4X	6.61006	2.3405	0.484301	4.69343	2.68667e-06	0.000710815	Positive vs Recovered
HLA-A	5.92228	2.24362	0.492778	4.42101	9.82391e-06	0.00227423	Positive vs Recovered
RPL34	6.49689	2.1061	0.48739	4.23574	2.27805e-05	0.00468772	Positive vs Recovered
TXNIP	3.22972	2.20699	0.530011	4.00043	6.3227e-05	0.0117096	Positive vs Recovered
RPL31	3.74299	2.10172	0.508783	3.97039	7.17547e-05	0.0120809	Positive vs Recovered
MT2A	3.49621	2.23856	0.606714	3.81264	0.000137489	0.0190815	Positive vs Recovered
CXCR4	3.59963	2.13812	0.540729	3.79594	0.000147084	0.0190815	Positive vs Recovered
JUN	2.02299	2.21224	0.594537	3.78779	0.000151994	0.0190815	Positive vs Recovered
ZFP36	2.9944	2.12406	0.55738	3.75271	0.000174935	0.0190815	Positive vs Recovered
JUND	2.93623	2.11614	0.556232	3.75172	0.000175625	0.0190815	Positive vs Recovered
RPL37A	3.59536	1.9504	0.504013	3.73932	0.000184522	0.0190815	Positive vs Recovered
ACTB	5.02152	1.98052	0.517532	3.73804	0.000185457	0.0190815	Positive vs Recovered
PTMA	3.35713	1.96156	0.515319	3.67251	0.000240182	0.0234114	Positive vs Recovered
CFL1	3.42839	1.99518	0.536856	3.58382	0.0003386	0.0292438	Positive vs Recovered
FOS	1.87174	2.23367	0.616926	3.58131	0.000341871	0.0292438	Positive vs Recovered
RPS6	3.93462	1.70874	0.466524	3.57713	0.000347389	0.0292438	Positive vs Recovered
RPS27A	4.65891	1.78663	0.494546	3.54539	0.000392037	0.0315675	Positive vs Recovered
RPL21	4.1301	1.72284	0.490001	3.44645	0.000568007	0.0438312	Positive vs Recovered
GNLY	4.43911	1.65784	0.47487	3.42785	0.000608382	0.045069	Positive vs Recovered
RPS27	4.01946	1.61491	0.480984	3.29601	0.000980682	0.069706	Positive vs Recovered
RPL6	2.54887	1.7439	0.512697	3.28329	0.00102604	0.069706	Positive vs Recovered
MT-ATP8	6.25438	1.03149	0.312561	3.26685	0.0010875	0.069706	Positive vs Recovered
RPL41	3.56725	1.60009	0.480125	3.26581	0.00109151	0.069706	Positive vs Recovered
RPL13A	3.43294	1.56688	0.489363	3.13537	0.00171637	0.105957	Positive vs Recovered
HLA-C	3.66133	1.55208	0.49156	3.09765	0.00195064	0.116535	Positive vs Recovered
RPS20	3.6144	1.58213	0.50595	3.07521	0.00210355	0.121743	Positive vs Recovered
TSC22D3	2.14299	1.69089	0.554255	3.04053	0.00236159	0.130423	Positive vs Recovered
RPS24	3.04745	1.57553	0.50739	3.03638	0.00239438	0.130423	Positive vs Recovered
RGS1	1.2178	1.72498	0.602156	2.99846	0.00271351	0.143583	Positive vs Recovered
NFKBIA	1.72555	1.66238	0.568362	2.98451	0.00284035	0.14612	Positive vs Recovered
RPS15A	2.10765	1.60986	0.52846	2.96593	0.00301766	0.151046	Positive vs Recovered
NKG7	2.74997	1.55048	0.515313	2.92004	0.00349982	0.161799	Positive vs Recovered
RPL30	2.61384	1.46385	0.492417	2.91304	0.00357931	0.161799	Positive vs Recovered
RPS8	3.119	1.43424	0.483296	2.91013	0.00361278	0.161799	Positive vs Recovered
MT1X	1.52851	1.68227	0.61488	2.90902	0.00362566	0.161799	Positive vs Recovered
DUSP1	1.12575	1.68254	0.602186	2.90527	0.00366931	0.161799	Positive vs Recovered
RPL27A	4.0718	1.46553	0.50052	2.88998	0.00385271	0.165935	Positive vs Recovered
RPL39	2.47204	1.48775	0.506335	2.87434	0.00404873	0.170188	Positive vs Recovered
HLA-E	3.06121	1.47499	0.507241	2.86766	0.00413525	0.170188	Positive vs Recovered
RPS19	2.47151	1.41065	0.484122	2.85065	0.00436306	0.17566	Positive vs Recovered
BTG1	2.23424	1.52471	0.521671	2.82656	0.00470517	0.185404	Positive vs Recovered
TNFAIP3	1.78773	1.54891	0.563375	2.81746	0.00484053	0.186764	Positive vs Recovered
RPLP1	2.39724	1.47476	0.514003	2.80089	0.00509621	0.192616	Positive vs Recovered
KLF6	2.29568	1.56011	0.557077	2.79243	0.0052314	0.193771	Positive vs Recovered
PFN1	3.23909	1.49595	0.531976	2.76679	0.00566106	0.205574	Positive vs Recovered
AREG	1.00564	1.56128	0.575984	2.75146	0.00593296	0.211305	Positive vs Recovered
RPL23	3.12798	1.3866	0.499663	2.73017	0.00633015	0.221197	Positive vs Recovered
EIF1	2.18562	1.47528	0.534588	2.68796	0.00718903	0.240715	Positive vs Recovered
RPL11	2.14	1.39471	0.510739	2.68121	0.0073357	0.240715	Positive vs Recovered
RPS13	2.41746	1.39521	0.507214	2.68031	0.00735535	0.240715	Positive vs Recovered
CALM1	2.09249	1.45085	0.53789	2.6779	0.00740861	0.240715	Positive vs Recovered
RPL37	3.18095	1.31444	0.486546	2.66373	0.0077279	0.24676	Positive vs Recovered
RPL32	2.70621	1.30604	0.491314	2.61565	0.00890578	0.27052	Positive vs Recovered
RPS16	2.22528	1.37965	0.513977	2.61454	0.00893468	0.27052	Positive vs Recovered
RPS23	2.43617	1.3333	0.502828	2.60966	0.00906321	0.27052	Positive vs Recovered
CCL4	1.82202	1.45551	0.586442	2.60745	0.00912189	0.27052	Positive vs Recovered
MT-ND4L	5.95018	0.829507	0.316647	2.60444	0.00920237	0.27052	Positive vs Recovered
RPS21	1.9351	1.38392	0.532913	2.59426	0.00947941	0.27431	Positive vs Recovered
RPS11	1.98808	1.36114	0.520824	2.55075	0.0107492	0.30627	Positive vs Recovered
IBTK	0.748031	1.44435	0.583124	2.52301	0.0116355	NA	Positive vs Recovered
RPS28	2.3098	1.26487	0.504808	2.46245	0.0137993	0.38299	Positive vs Recovered
IL32	2.3201	1.28169	0.512494	2.46099	0.0138555	0.38299	Positive vs Recovered
SH3BGRL3	1.81714	1.31091	0.539046	2.42156	0.015454	0.420893	Positive vs Recovered
TYMS	0.837185	1.44344	0.61666	2.39654	0.0165508	0.444232	Positive vs Recovered
RGCC	0.89441	1.37937	0.608814	2.3842	0.0171165	0.448529	Positive vs Recovered
PABPC1	2.17257	1.25047	0.519551	2.37772	0.0174202	0.448529	Positive vs Recovered
MT1E	1.02894	1.40338	0.623366	2.37735	0.0174374	0.448529	Positive vs Recovered
RIOK3	0.818734	1.30494	0.582739	2.357	0.0184233	NA	Positive vs Recovered
S100A4	2.24523	1.23186	0.532583	2.30427	0.0212073	0.53153	Positive vs Recovered
RPS4X	1.97412	1.1964	0.517693	2.30372	0.0212383	0.53153	Positive vs Recovered
CCL3	1.09667	1.28937	0.608388	2.2863	0.0222367	0.545425	Positive vs Recovered
RPL9	2.22244	1.14738	0.494178	2.27989	0.0226144	0.545425	Positive vs Recovered
RPL3	2.43592	1.16624	0.506789	2.27883	0.022677	0.545425	Positive vs Recovered
IL7R	1.24181	1.23828	0.559395	2.27377	0.0229797	0.54562	Positive vs Recovered
JUNB	1.71825	1.23192	0.564964	2.25245	0.0242937	0.565629	Positive vs Recovered
RPS2	1.76295	1.21309	0.527134	2.25025	0.0244332	0.565629	Positive vs Recovered
TUBA1B	1.35666	1.24325	0.568478	2.23623	0.0253364	0.579297	Positive vs Recovered
RPS18	2.77257	1.09546	0.487023	2.22798	0.0258821	0.584558	Positive vs Recovered
IRS2	0.871734	1.24942	0.583171	2.22031	0.0263977	0.589018	Positive vs Recovered
MCM4	0.972083	1.27062	0.608363	2.19795	0.027953	0.616297	Positive vs Recovered
SRGN	1.36843	1.19331	0.553629	2.19224	0.0283623	0.617965	Positive vs Recovered
GZMK	0.906826	1.2144	0.581402	2.18651	0.0287786	0.619745	Positive vs Recovered
FOSB	1.09212	1.29379	0.624276	2.18162	0.0291375	0.62026	Positive vs Recovered
H3F3B	1.88932	1.17193	0.532908	2.17373	0.0297251	0.625578	Positive vs Recovered
LBR	0.715334	1.20174	0.58039	2.15857	0.0308834	NA	Positive vs Recovered
RPL10	2.2423	1.06623	0.493599	2.1418	0.0322093	0.669163	Positive vs Recovered
STMN1	1.21227	1.23653	0.602139	2.13798	0.0325187	0.669163	Positive vs Recovered
DUSP4	0.977838	1.2154	0.624337	2.12914	0.0332424	0.676537	Positive vs Recovered
MPP7	0.828345	1.24699	0.621193	2.12583	0.0335176	NA	Positive vs Recovered
SLC5A3	0.915555	1.17439	0.587945	2.1237	0.0336953	0.678302	Positive vs Recovered
ACTG1	2.32928	1.13677	0.53113	2.11377	0.0345345	0.68772	Positive vs Recovered
WDR76	0.761296	1.18008	0.600624	2.1122	0.034669	NA	Positive vs Recovered
PLEKHF1	0.851387	1.19977	0.595727	2.10921	0.0349267	0.688129	Positive vs Recovered
MFN2	0.786923	1.16572	0.596706	2.10304	0.0354619	NA	Positive vs Recovered
RPS5	1.56059	1.1339	0.538745	2.09067	0.0365579	0.70698	Positive vs Recovered
CD74	2.35137	1.07097	0.505584	2.0887	0.0367348	0.70698	Positive vs Recovered
RPL23A	1.81692	1.07869	0.517421	2.08545	0.0370286	0.70698	Positive vs Recovered
RPS14	2.17452	1.01902	0.485547	2.07901	0.0376163	0.710871	Positive vs Recovered
STIP1	0.775578	1.1439	0.586345	2.07631	0.0378649	NA	Positive vs Recovered
PGRMC2	0.776471	1.14368	0.586349	2.07629	0.0378673	NA	Positive vs Recovered
RPL13	1.8969	1.07906	0.513328	2.06976	0.0384745	0.719385	Positive vs Recovered
S100A8	0.755954	1.15189	0.574648	2.06199	0.0392091	NA	Positive vs Recovered
CCL5	2.93035	0.995459	0.478526	2.06182	0.0392247	0.719385	Positive vs Recovered
RPL10A	2.0699	1.0615	0.511074	2.06174	0.0392321	0.719385	Positive vs Recovered
PCNA	0.699543	1.17398	0.594889	2.06144	0.0392612	NA	Positive vs Recovered
STX12	0.784855	1.15283	0.593805	2.05952	0.039444	NA	Positive vs Recovered
NSG1	0.719456	1.16309	0.594795	2.05835	0.0395567	NA	Positive vs Recovered
ARL4C	2.41696	1.08546	0.526091	2.05629	0.0397544	0.721815	Positive vs Recovered
SS18L2	0.700926	1.1409	0.581903	2.05018	0.0403472	NA	Positive vs Recovered
KLF2	1.74969	1.11591	0.550692	2.04869	0.0404922	0.728073	Positive vs Recovered
SELL	1.17589	1.11615	0.573419	2.03928	0.0414221	0.731028	Positive vs Recovered
AC007952.4	1.07312	1.12376	0.578696	2.03904	0.041446	0.731028	Positive vs Recovered
APEX2	0.684141	1.16685	0.59874	2.03829	0.0415207	NA	Positive vs Recovered
PELI1	0.687751	1.16394	0.599682	2.03232	0.0421209	NA	Positive vs Recovered
TMEM120A	0.684998	1.16108	0.60278	2.02421	0.0429487	NA	Positive vs Recovered
C3orf38	0.822748	1.1211	0.582755	2.01974	0.0434102	NA	Positive vs Recovered
RPL38	1.99244	1.05643	0.51512	2.01006	0.0444245	0.766588	Positive vs Recovered
MKI67	0.863382	1.21887	0.620139	2.00612	0.0448439	0.766588	Positive vs Recovered
YPEL5	0.97464	1.12286	0.582266	2.00218	0.0452651	0.766588	Positive vs Recovered
RPS7	1.88228	1.05285	0.519926	2.00184	0.0453021	0.766588	Positive vs Recovered
RPL26	1.72374	1.06694	0.524925	1.99828	0.0456858	0.766588	Positive vs Recovered
LINC00294	0.766393	1.13322	0.619494	1.99429	0.0461198	NA	Positive vs Recovered
RAP2A	0.880944	1.08673	0.584076	1.99378	0.0461766	0.766588	Positive vs Recovered
MIGA2	0.85969	1.09381	0.582769	1.99211	0.0463595	0.766588	Positive vs Recovered
IFNG	0.674006	1.14671	0.602557	1.9877	0.0468444	NA	Positive vs Recovered
OGFRL1	0.695111	1.12156	0.592581	1.98747	0.0468705	NA	Positive vs Recovered
IFIT2	0.893963	1.18242	0.622002	1.98548	0.0470911	0.771179	Positive vs Recovered
RPS12	2.77323	0.966279	0.485759	1.98208	0.04747	0.771179	Positive vs Recovered
FABP5	0.654005	1.14411	0.608558	1.9819	0.0474901	NA	Positive vs Recovered
RPL15	1.70568	1.06109	0.531171	1.9745	0.0483254	0.778249	Positive vs Recovered
C5AR1	0.798001	1.16845	0.618856	1.97322	0.0484709	NA	Positive vs Recovered
AP1M1	0.73402	1.09983	0.592958	1.97213	0.0485948	NA	Positive vs Recovered
KLF16	0.73402	1.09983	0.592958	1.97213	0.0485948	NA	Positive vs Recovered
MAPKAP1	0.73402	1.09983	0.592958	1.97213	0.0485948	NA	Positive vs Recovered
RBM48	0.73402	1.09983	0.592958	1.97213	0.0485948	NA	Positive vs Recovered
MRPS30	0.73702	1.09983	0.592984	1.97209	0.0485988	NA	Positive vs Recovered
INPP4B	0.733522	1.09796	0.592943	1.96891	0.0489638	NA	Positive vs Recovered
CNST	0.703549	1.10965	0.597127	1.96631	0.0492629	NA	Positive vs Recovered
GTF2A2	0.70506	1.10944	0.597129	1.96628	0.0492661	NA	Positive vs Recovered
PLEKHF2	0.70506	1.10944	0.597129	1.96628	0.0492661	NA	Positive vs Recovered
POLR2I	0.70506	1.10944	0.597129	1.96628	0.0492661	NA	Positive vs Recovered
