# Supplementary material for: Single-cell multiomics revealed the dynamics of antigen presentation, immune response and T cell activation in the COVID-19 positive and recovered individuals
Source: Front Immunol. 2022 Dec 2;13:1034159. doi: 10.3389/fimmu.2022.1034159 (PMC9755500; doi:10.3389/fimmu.2022.1034159)
Supplement: Supplementary File 4 — GO enrichment analysis of the genes from each module. [file DataSheet_4.xlsx]

## Sheet: gene_module
Gene ID	module
AAMDC	1
ABCB4	1
ABCC3	1
ACADS	3
ACBD3	3
ACER3	1
ACTB	3
ACTG1	2
ACTR2	2
AD000090.1	3
ADAMTS4	1
ADH6	1
ADRA1A	1
AGMAT	1
AKAP13	3
AKT2	3
ANGPT2	3
ANKRD11	3
ANKRD12	3
ANKRD13A	3
ANKRD44	3
ANKS1B	1
ANP32B	2
AP000253.1	1
AP003170.4	1
APOPT1	1
ARFGAP3	4
ARHGAP21	3
ARHGEF10	1
ARL4C	2
ARPC2	3
ARPC5	3
ASPA	1
ATP10B	1
ATP5F1E	2
ATP5MPL	3
ATP8A2	1
AUTS2	1
B2M	2
BACH2	1
BAZ2A	3
BBS9	4
BCL6	1
BCLAF1	2
BOD1L1	3
BPTF	3
BRSK1	1
BTG1	2
BX322234.1	1
C12orf60	1
C1orf159	3
C1orf35	3
C20orf96	1
C2CD6	1
C9orf139	3
CA12	1
CA5A	1
CACNA1A	1
CALM1	2
CASC3	3
CASP4	3
CATSPER2	1
CBFA2T3	4
CBWD1	1
CC2D1A	1
CCDC170	1
CCDC88A	3
CCDC91	1
CCL4	3
CCL5	3
CD164	3
CD300A	4
CD69	2
CD70	4
CD74	1
CD83	3
CD8A	3
CDH4	1
CDK5RAP2	3
CDK6	4
CELF5	1
CFAP45	1
CFL1	3
CHAF1A	3
CHD2	3
CHST12	1
CIRBP	2
CLK1	2
CLU	3
CNOT10	4
CNTRL	3
COG4	4
COG7	1
COMP	1
COX6C	2
CPEB1	1
CPSF2	3
CSF3R	3
CXCL8	3
CXCR4	2
CXorf40B	4
CYCS	2
DAW1	1
DCP1A	1
DCTN2	4
DDR1	4
DFFB	4
DHX33	1
DNAJA4	4
DNAJC3	4
DOCK6	1
DRAIC	1
DST	1
DUSP1	2
DUSP18	1
EEF1A1	2
EFHD2	3
EGR1	2
EIF1	2
EIF4B	2
EPHB4	1
EPS15	1
ERBB3	1
ETS1	2
FADS3	1
FAM107A	1
FAM124A	1
FAM168A	4
FAM210B	1
FAM221B	1
FAU	2
FBLIM1	1
FBXO41	4
FCER1G	3
FCN1	3
FGF12	1
FGF23	1
FMN1	2
FOS	2
FOSB	2
FRMD4B	4
FST	1
FTH1	3
FTL	3
FZD3	1
GABRB1	1
GALNT11	4
GAPDH	3
GDF11	1
GMFB	1
GNAI2	3
GNAS	2
GNLY	3
GPM6A	1
GPSM2	1
GRB2	3
GRM3	1
GSTM3	1
GTF2H5	1
H3F3A	3
H3F3B	2
HBM	1
HCLS1	3
HES2	1
HLA-A	2
HLA-B	2
HLA-C	2
HLA-DRA	1
HLA-DRB1	1
HLA-E	3
HNRNPA0	2
HNRNPA1	2
HNRNPD	3
HNRNPL	3
HOTTIP	1
IDE	4
IFI6	3
IFITM2	3
IFITM3	3
IFNGR2	3
IGHA1	4
IGHG3	4
IGHGP	4
IGHM	1
IGKC	4
IGLC2	4
IL1R2	3
IL1RAPL1	1
IL20RA	1
IL23R	1
IL7R	2
INTU	1
IRS2	2
IRX2	1
ITGB2	3
ITPRIPL1	1
JCHAIN	4
JUN	2
JUNB	2
JUND	2
KANK1	1
KANTR	1
KAT6A	1
KBTBD7	1
KCNE4	1
KCNH2	1
KCNJ14	1
KCNQ1OT1	1
KIF1B	1
KLC4	4
KLF2	2
KLF6	2
KLHDC3	4
KLHL3	4
KLHL34	1
KLHL7	1
KPNB1	1
LAMB1	1
LCOR	1
LCP1	3
LCTL	1
LDB3	1
LGALS3BP	4
LINC00574	1
LINC00632	1
LINC00682	1
LINC01111	1
LINC01204	1
LINC01285	1
LINC01630	1
LINC01828	1
LINC01934	1
LINC01994	1
LINC02071	1
LINC02080	1
LINC02334	1
LYN	3
LYZ	3
MALAT1	3
MAP1LC3B	2
MAP3K8	3
MAPRE2	3
MCEE	4
MCM5	4
MGA	1
MIS18BP1	3
MLF1	1
MMP3	1
MS4A1	1
MT1E	2
MT1X	2
MT2A	2
MTRNR2L1	1
MTRNR2L12	1
MTRNR2L3	1
MTRNR2L4	1
MTRNR2L8	1
MUC19	1
MUC20	1
MYADM	2
MYH7B	1
MYO10	1
MYO16	1
MYSM1	3
NABP1	1
NACA	2
NAP1L1	2
NBAS	4
NBPF1	3
NBPF20	3
NBPF9	3
NCALD	1
NCOA5	4
NEAT1	3
NEDD4L	1
NEMF	3
NEUROD1	1
NEUROD2	1
NFKBIA	3
NKG7	3
NKRF	4
NMD3	4
NOM1	3
NOS1	1
NPM1	2
NPRL2	1
NREP	4
NSMCE1	4
NUBPL	1
NUP58	4
OAZ1	3
OLAH	1
ONECUT3	1
OR11G2	1
OR1A1	1
OR51D1	1
ORMDL3	3
PABPC1	2
PAG1	1
PARP15	3
PAWR	1
PCDH17	1
PCLAF	1
PCNX1	3
PCNX2	1
PDE11A	1
PDE1A	1
PDE7B	1
PDIA3	2
PFN1	3
PGBD5	1
PGRMC1	3
PHACTR4	1
PHF23	4
PIAS4	4
PIM2	2
PLA2R1	1
PLAT	1
PLD5	1
POLR3G	3
PON3	1
POU3F1	1
PPIA	2
PPM1N	1
PPP1R15A	2
PRKAA2	1
PRMT7	1
PRPF18	4
PRR13	2
PRTG	1
PSAP	3
PSMB2	1
PTAFR	1
PTGIR	1
PTMA	2
PTPN14	1
PXDN	1
RAB3IP	1
RABGAP1	4
RAC1	3
RAET1E	1
RASAL2	1
RASSF1	3
RBFOX3	1
RBM18	4
RBM25	3
RBM39	3
RBM4B	4
RBM6	3
RBMS3	1
RDH11	1
RGCC	2
RGPD2	1
RGPD4-AS1	1
RGS1	2
RGS16	1
RGS17	1
RHOG	3
RIC8B	1
RN7SL832P	1
RNF111	4
ROR1	1
RPL10	2
RPL10A	2
RPL11	2
RPL12	2
RPL13	2
RPL13A	2
RPL14	2
RPL15	2
RPL18A	2
RPL19	2
RPL21	2
RPL22	2
RPL23	2
RPL26	2
RPL27	2
RPL27A	2
RPL28	2
RPL29	2
RPL3	2
RPL30	2
RPL31	2
RPL32	2
RPL34	2
RPL35	2
RPL35A	2
RPL36	2
RPL37	2
RPL37A	2
RPL38	2
RPL39	2
RPL41	2
RPL5	2
RPL6	2
RPL7	2
RPL8	2
RPL9	2
RPLP1	2
RPLP2	2
RPS11	2
RPS12	2
RPS13	2
RPS14	2
RPS15	2
RPS15A	2
RPS16	2
RPS18	2
RPS19	2
RPS2	2
RPS20	2
RPS21	2
RPS23	2
RPS24	2
RPS25	2
RPS26	3
RPS27	2
RPS27A	2
RPS28	2
RPS29	2
RPS3A	2
RPS4X	2
RPS5	2
RPS6	2
RPS6KA5	1
RPS7	2
RPS8	2
RSRC2	3
RTKN2	2
RYBP	1
S100A10	3
S100A4	3
S100A8	3
S100A9	3
SAMMSON	1
SASH1	1
SAT1	3
SCGB2A2	1
SCN11A	1
SCN3A	1
SEC13	4
SECISBP2	3
SEZ6	1
SGCD	1
SH3BGRL3	3
SH3BP5L	4
SLC26A4	1
SLC35E3	1
SLC4A1	1
SLC5A8	1
SLCO1B1	1
SLIT3	1
SMAP2	3
SP100	3
SPARC	3
SPG7	1
SRGN	3
ST6GALNAC6	1
STARD3NL	4
STK17B	2
STMN2	1
STOX2	1
STPG1	1
STXBP5-AS1	1
SYDE2	1
SYT12	1
TAGLN2	3
TBL3	3
TCF25	3
TCOF1	3
TEAD3	1
TF	1
TFEC	3
THBS1	3
THOC2	3
TLR3	1
TMA7	2
TMEM106B	1
TMEM14B	4
TMEM44	1
TMSB10	2
TMSB4X	2
TNFAIP3	2
TOB1	2
TOMM7	2
TPP1	3
TPT1	2
TRAPPC6A	4
TRIM3	4
TRMT10C	4
TRMT6	3
TSC22D3	2
TTYH3	3
TUBD1	1
TWISTNB	4
TXNIP	2
TYROBP	3
TYW1B	4
U52111.1	1
ULK1	3
UNC5D	1
UTRN	3
VIM	2
VIRMA	3
WBP4	1
WDR36	4
WISP2	1
WRN	4
WTIP	1
YWHAZ	2
Z82217.1	1
Z97200.1	1
ZCCHC7	3
ZDBF2	4
ZEB2	3
ZFP36	2
ZFP36L2	2
ZKSCAN5	1
ZNF268	1
ZNF516	4
ZNF528	4
ZNF536	1
ZNF561	4
ZNF843	1

## Sheet: Module 1 GO
Term	P-value	Adjusted P-value	Old P-value	Old Adjusted P-value	Odds Ratio	Combined Score	Genes
receptor antagonist activity (GO:0048019)	4.21244e-07	0.000109102	0	0	26.0408	382.281	FST;PXDN;MTRNR2L8;MTRNR2L1;MTRNR2L3;MTRNR2L4
MHC class II protein complex binding (GO:0023026)	2.6697e-05	0.00345727	0	0	29.1115	306.572	CD74;HLA-DRA;MS4A1;HLA-DRB1
phosphatidylethanolamine flippase activity (GO:0090555)	0.00164631	0.0777989	0	0	46.8791	300.459	ATP8A2;ABCB4
glycerophospholipid flippase activity (GO:0140333)	0.000244082	0.0210724	0	0	31.3937	261.133	ATP8A2;ABCB4;ATP10B
CD4 receptor binding (GO:0042609)	0.00303021	0.0981032	0	0	31.2496	181.22	CD74;HLA-DRB1
interleukin-1 binding (GO:0019966)	0.00386873	0.111333	0	0	26.784	148.781	IL1RAPL1;PXDN
MHC class II receptor activity (GO:0032395)	0.0048021	0.124375	0	0	23.4348	125.112	HLA-DRA;HLA-DRB1
carbonate dehydratase activity (GO:0004089)	0.00582824	0.137229	0	0	20.8299	107.171	CA12;CA5A
3',5'-cyclic-nucleotide phosphodiesterase activity (GO:0004114)	0.00137487	0.0777989	0	0	15.6897	103.386	PDE11A;PDE1A;PDE7B
voltage-gated potassium channel activity involved in ventricular cardiac muscle cell action potential repolarization (GO:1902282)	0.00694508	0.141238	0	0	18.746	93.1623	KCNH2;KCNE4
cyclic-nucleotide phosphodiesterase activity (GO:0004112)	0.00180229	0.0777989	0	0	14.1193	89.2155	PDE11A;PDE1A;PDE7B
solute:anion antiporter activity (GO:0140323)	0.0108197	0.164841	0	0	14.4178	65.2606	SLC4A1;SLC26A4
bicarbonate transmembrane transporter activity (GO:0015106)	0.0108197	0.164841	0	0	14.4178	65.2606	SLC4A1;SLC26A4
voltage-gated potassium channel activity involved in cardiac muscle cell action potential repolarization (GO:0086008)	0.0108197	0.164841	0	0	14.4178	65.2606	KCNH2;KCNE4
Wnt-activated receptor activity (GO:0042813)	0.0108197	0.164841	0	0	14.4178	65.2606	FZD3;ROR1
chloride transmembrane transporter activity (GO:0015108)	0.0122793	0.176686	0	0	13.3873	58.9018	SLC4A1;SLC26A4
phosphatidylcholine transporter activity (GO:0008525)	0.0154394	0.210463	0	0	11.7127	48.8516	ABCB4;ATP10B
anion:anion antiporter activity (GO:0015301)	0.0171361	0.211345	0	0	11.0231	44.8264	SLC4A1;SLC26A4
NAD-retinol dehydrogenase activity (GO:0004745)	0.0171361	0.211345	0	0	11.0231	44.8264	RDH11;ADH6
secondary active transmembrane transporter activity (GO:0015291)	0.00297963	0.0981032	0	0	7.26353	42.2443	SLCO1B1;SLC5A8;SLC35E3;SLC4A1
sodium channel regulator activity (GO:0017080)	0.00708918	0.141238	0	0	8.29958	41.0762	NEDD4L;NOS1;FGF12
mRNA 3'-UTR AU-rich region binding (GO:0035925)	0.0226711	0.255297	0	0	9.36825	35.4744	CPEB1;RBMS3
voltage-gated sodium channel activity (GO:0005248)	0.0226711	0.255297	0	0	9.36825	35.4744	SCN11A;SCN3A
inward rectifier potassium channel activity (GO:0005242)	0.0288372	0.284678	0	0	8.14506	28.8831	KCNH2;KCNJ14
inorganic anion transmembrane transporter activity (GO:0015103)	0.0379626	0.284678	0	0	6.93698	22.6919	SLC4A1;SLC26A4
kinesin binding (GO:0019894)	0.0379626	0.284678	0	0	6.93698	22.6919	ARHGEF10;KIF1B
transmembrane receptor protein kinase activity (GO:0019199)	0.0261398	0.270808	0	0	4.94486	18.0206	ERBB3;ROR1;EPHB4
transmembrane receptor protein tyrosine kinase activity (GO:0004714)	0.0261398	0.270808	0	0	4.94486	18.0206	ERBB3;ROR1;EPHB4
GTPase regulator activity (GO:0030695)	0.0389547	0.284678	0	0	2.49761	8.10562	SYDE2;GPSM2;RIC8B;NPRL2;RGS16;RGPD2

## Sheet: Module 2 GO
Term	P-value	Adjusted P-value	Old P-value	Old Adjusted P-value	Odds Ratio	Combined Score	Genes
ubiquitin ligase inhibitor activity (GO:1990948)	4.1137e-15	2.96187e-13	0	0	1094.92	36268.7	RPS15;RPL5;RPS7;RPL23;RPL11;RPS20;RPL37
ubiquitin-protein transferase inhibitor activity (GO:0055105)	1.84096e-14	8.83662e-13	0	0	547.433	17313.1	RPS15;RPL5;RPS7;RPL23;RPL11;RPS20;RPL37
RNA binding (GO:0003723)	9.74913e-59	1.40387e-56	0	0	21.3858	2856.62	RPL5;RPL30;RPL3;RPL32;RPL31;RPL34;RPL10A;RPL8;RPL9;RPL6;RPL7;RPS15;RPS4X;RPS14;ZFP36;RPS16;RPL18A;RPS19;RPS18;TMSB4X;RPL36;RPL35;RPL38;RPL37;RPS11;RPL39;RPS13;RPS12;PDIA3;RPL21;RPS7;RPS8;RPL23;RPS5;RPL22;RPS6;CIRBP;RPL13A;RPS3A;HLA-A;YWHAZ;EEF1A1;RPL37A;RPL27;RPL26;PABPC1;RPL29;PPIA;RPL28;RPL10;RPL12;RPL11;ZFP36L2;BCLAF1;RPS15A;RPL14;RPL13;RPL15;RPS2;HNRNPA1;RPS27A;EIF4B;HNRNPA0;RPL19;JUN;RPL41;N…
mRNA 5'-UTR binding (GO:0048027)	2.24909e-10	6.47739e-09	0	0	60.7769	1350.18	RPL5;RPS14;RPL41;RPS7;RPS3A;RPL26;RPS13
rRNA binding (GO:0019843)	3.20398e-10	7.68956e-09	0	0	37.0345	809.629	RPL5;RPS14;RPL12;RPL23;RPS5;RPL11;CIRBP;RPS13
small ribosomal subunit rRNA binding (GO:0070181)	2.39848e-05	0.000345381	0	0	75.8015	806.383	RPS14;CIRBP;RPS13
large ribosomal subunit rRNA binding (GO:0070180)	0.000439706	0.00395736	0	0	100.318	775.4	RPL12;RPL23
ribosomal small subunit binding (GO:0043024)	0.000186685	0.00206789	0	0	32.4733	278.819	NPM1;EIF4B;EIF1
5S rRNA binding (GO:0008097)	0.00155534	0.0131746	0	0	42.9848	277.943	RPL5;RPL11
mRNA binding (GO:0003729)	2.57957e-11	9.28644e-10	0	0	10.7701	262.583	RPL5;RPL41;RPS7;RPS5;CIRBP;RPL13A;RPS3A;RPL7;RPS14;ZFP36;RPL35;RPL26;PABPC1;RPS2;RPS13;HNRNPA0
mRNA 3'-UTR binding (GO:0003730)	1.02649e-07	2.11163e-06	0	0	16.3175	262.58	RPL5;ZFP36;RPL41;RPS7;CIRBP;PABPC1;ZFP36L2;HNRNPA0
R-SMAD binding (GO:0070412)	0.00026343	0.00270956	0	0	28.4113	234.158	JUN;RGCC;FOS
mRNA 3'-UTR AU-rich region binding (GO:0035925)	0.000412551	0.00395736	0	0	23.9217	186.425	ZFP36;ZFP36L2;HNRNPA0
protein phosphatase activator activity (GO:0072542)	0.00331125	0.02649	0	0	27.3485	156.172	PPP1R15A;CALM1
phosphatase activator activity (GO:0019211)	0.00384622	0.0291503	0	0	25.0682	139.396	PPP1R15A;CALM1
RNA strand annealing activity (GO:0033592)	0.0330572	0.125269	0	0	37.3346	127.293	EIF4B
opioid receptor binding (GO:0031628)	0.0330572	0.125269	0	0	37.3346	127.293	GNAS
annealing activity (GO:0097617)	0.0330572	0.125269	0	0	37.3346	127.293	EIF4B
beta-2 adrenergic receptor binding (GO:0031698)	0.0330572	0.125269	0	0	37.3346	127.293	GNAS
C-X-C chemokine receptor activity (GO:0016494)	0.0330572	0.125269	0	0	37.3346	127.293	CXCR4
keratin filament binding (GO:1990254)	0.0395373	0.132404	0	0	29.8662	96.483	VIM
dopamine receptor binding (GO:0050780)	0.0395373	0.132404	0	0	29.8662	96.483	GNAS
double-stranded methylated DNA binding (GO:0010385)	0.0395373	0.132404	0	0	29.8662	96.483	EGR1
myosin light chain binding (GO:0032027)	0.0395373	0.132404	0	0	29.8662	96.483	CXCR4
RNA polymerase binding (GO:0070063)	0.00635445	0.0435734	0	0	18.7973	95.0883	ZFP36;ANP32B
fibroblast growth factor binding (GO:0017134)	0.00860819	0.0522815	0	0	15.827	75.2578	RPS19;RPS2
ubiquitin protein ligase binding (GO:0031625)	1.21476e-05	0.000218656	0	0	6.20209	70.1976	RPL5;JUN;MAP1LC3B;RPL23;RPL11;TXNIP;CXCR4;RPS27A;YWHAZ;ACTG1
ubiquitin-like protein ligase binding (GO:0044389)	2.07688e-05	0.000332301	0	0	5.80942	62.6375	RPL5;JUN;MAP1LC3B;RPL23;RPL11;TXNIP;CXCR4;RPS27A;YWHAZ;ACTG1
C-C chemokine binding (GO:0019957)	0.0111665	0.0643189	0	0	13.6667	61.4295	ZFP36;CXCR4
actin monomer binding (GO:0003785)	0.0120847	0.0669305	0	0	13.0718	57.7227	TMSB4X;TMSB10
kinase activator activity (GO:0019209)	0.0182486	0.0906136	0	0	10.3642	41.4947	RGCC;RPLP1
kinase binding (GO:0019900)	6.48124e-05	0.000848453	0	0	4.25361	41.0218	EEF1A1;PPP1R15A;ZFP36;NPM1;RGCC;BTG1;RPS19;RPS7;RPS6;CALM1;YWHAZ;HNRNPA0
chemokine binding (GO:0019956)	0.0193808	0.0930278	0	0	10.0182	39.5064	ZFP36;CXCR4
protein kinase activator activity (GO:0030295)	0.00871358	0.0522815	0	0	7.55954	35.8539	RGCC;RPLP1;CALM1
protein kinase binding (GO:0019901)	0.000155599	0.00186719	0	0	3.85717	33.8206	EEF1A1;PPP1R15A;ZFP36;NPM1;RGCC;RPS19;RPS7;DUSP1;RPS6;CALM1;YWHAZ;HNRNPA0
core promoter sequence-specific DNA binding (GO:0001046)	0.0254653	0.116082	0	0	8.58485	31.5102	NPM1;FOS
single-stranded RNA binding (GO:0003727)	0.0365678	0.132404	0	0	6.98485	23.11	HNRNPA1;EIF4B
cadherin binding (GO:0045296)	0.00605425	0.0435734	0	0	3.421	17.471	RPL34;RPL14;RPL15;RPS2;RPL29;YWHAZ;RPL6
protein kinase regulator activity (GO:0019887)	0.0282037	0.12307	0	0	4.76601	17.0066	NPM1;RGCC;RPLP1
DNA-binding transcription factor binding (GO:0140297)	0.0131429	0.0700953	0	0	3.75434	16.2634	JUN;NPM1;FOS;YWHAZ;PTMA
transcription regulatory region nucleic acid binding (GO:0001067)	0.0141691	0.0728699	0	0	3.68105	15.6691	EGR1;JUN;JUND;FOS;ETS1
DNA binding (GO:0003677)	0.00838185	0.0522815	0	0	2.34724	11.2238	RPS15;EGR1;JUN;BCLAF1;RPS27;FOSB;HNRNPA1;ETS1;JUNB;RPL6;KLF2;RPL7
zinc ion binding (GO:0008270)	0.025796	0.116082	0	0	2.775	10.1497	EGR1;MT2A;RPS27;RPS29;MT1X;MT1E

## Sheet: Module 3 GO
Term	P-value	Adjusted P-value	Old P-value	Old Adjusted P-value	Odds Ratio	Combined Score	Genes
RAGE receptor binding (GO:0050786)	1.59739e-05	0.00149356	0	0	87.1798	962.862	S100A4;S100A9;S100A8
CCR1 chemokine receptor binding (GO:0031726)	0.000335421	0.0133894	0	0	115.246	921.985	CCL5;CCL4
CCR5 chemokine receptor binding (GO:0031730)	0.000335421	0.0133894	0	0	115.246	921.985	CCL5;CCL4
chromo shadow domain binding (GO:0070087)	0.000501206	0.0133894	0	0	86.4304	656.741	SP100;CHAF1A
icosatetraenoic acid binding (GO:0050543)	0.000501206	0.0133894	0	0	86.4304	656.741	S100A9;S100A8
arachidonic acid binding (GO:0050544)	0.000501206	0.0133894	0	0	86.4304	656.741	S100A9;S100A8
icosanoid binding (GO:0050542)	0.000699005	0.0145238	0	0	69.1409	502.367	S100A9;S100A8
ferric iron binding (GO:0008199)	0.000699005	0.0145238	0	0	69.1409	502.367	FTH1;FTL
Toll-like receptor binding (GO:0035325)	0.00180291	0.0280953	0	0	38.4039	242.649	S100A9;S100A8
complement component C3b binding (GO:0001851)	0.0289124	0.14228	0	0	42.8427	151.812	ITGB2
IgG binding (GO:0019864)	0.0289124	0.14228	0	0	42.8427	151.812	FCER1G
interferon receptor activity (GO:0004904)	0.0289124	0.14228	0	0	42.8427	151.812	IFNGR2
interleukin-1 receptor activity (GO:0004908)	0.0289124	0.14228	0	0	42.8427	151.812	IL1R2
MHC class I protein complex binding (GO:0023024)	0.0289124	0.14228	0	0	42.8427	151.812	CD8A
ganglioside binding (GO:0035594)	0.0289124	0.14228	0	0	42.8427	151.812	PSAP
MHC class I protein binding (GO:0042288)	0.00435706	0.0479277	0	0	23.0354	125.219	CD8A;HLA-E
sulfatide binding (GO:0120146)	0.0345947	0.157786	0	0	34.2724	115.294	TPP1
neurotrophin TRK receptor binding (GO:0005167)	0.0345947	0.157786	0	0	34.2724	115.294	GRB2
neurotrophin TRKA receptor binding (GO:0005168)	0.0345947	0.157786	0	0	34.2724	115.294	GRB2
oxidoreductase activity, acting on metal ions, oxygen as acceptor (GO:0016724)	0.040244	0.16012	0	0	28.5589	91.7539	FTH1
serine-type exopeptidase activity (GO:0070008)	0.040244	0.16012	0	0	28.5589	91.7539	TPP1
aspartic-type endopeptidase inhibitor activity (GO:0019828)	0.040244	0.16012	0	0	28.5589	91.7539	GAPDH
ferroxidase activity (GO:0004322)	0.040244	0.16012	0	0	28.5589	91.7539	FTH1
nitric-oxide synthase binding (GO:0050998)	0.040244	0.16012	0	0	28.5589	91.7539	ACTB
ephrin receptor binding (GO:0046875)	0.006626	0.0688368	0	0	18.1822	91.2154	LYN;GRB2
RNA polymerase I core promoter sequence-specific DNA binding (GO:0001164)	0.0458605	0.164922	0	0	24.4778	75.4444	BAZ2A
RNA polymerase I transcription regulatory region sequence-specific DNA binding (GO:0001163)	0.0458605	0.164922	0	0	24.4778	75.4444	BAZ2A
pre-mRNA intronic binding (GO:0097157)	0.0458605	0.164922	0	0	24.4778	75.4444	HNRNPL
protein kinase B binding (GO:0043422)	0.0458605	0.164922	0	0	24.4778	75.4444	CCDC88A
vascular endothelial growth factor receptor 2 binding (GO:0043184)	0.0458605	0.164922	0	0	24.4778	75.4444	CCDC88A
ferrous iron binding (GO:0008198)	0.00860959	0.0847365	0	0	15.7004	74.6535	FTH1;FTL
chemokine activity (GO:0008009)	0.00246596	0.0329381	0	0	12.142	72.9147	CXCL8;CCL5;CCL4
epidermal growth factor receptor binding (GO:0005154)	0.0100613	0.0895935	0	0	14.3906	66.1831	CCDC88A;GRB2
chemokine receptor binding (GO:0042379)	0.00313048	0.0365875	0	0	11.1064	64.0457	CXCL8;CCL5;CCL4
MHC protein binding (GO:0042287)	0.0116135	0.0904886	0	0	13.2823	59.1803	CD8A;HLA-E
RNA binding (GO:0003723)	5.85936e-06	0.0010957	0	0	3.27303	39.4317	NOM1;ZCCHC7;RBM39;RBM25;SECISBP2;CPSF2;BAZ2A;RSRC2;CASC3;THOC2;CHD2;VIRMA;HNRNPL;RPS26;TBL3;NEMF;TCOF1;TRMT6;HNRNPD;S100A4;GRB2;PFN1;RBM6
phosphotyrosine residue binding (GO:0001784)	0.0197759	0.135541	0	0	9.86236	38.6929	GRB2;PFN1
tau protein binding (GO:0048156)	0.0228999	0.14228	0	0	9.08238	34.3007	CLU;ACTB
protein phosphorylated amino acid binding (GO:0045309)	0.0250879	0.14228	0	0	8.62739	31.7951	GRB2;PFN1
CCR chemokine receptor binding (GO:0048020)	0.0250879	0.14228	0	0	8.62739	31.7951	CCL5;CCL4
amyloid-beta binding (GO:0001540)	0.0115631	0.0904886	0	0	6.76897	30.1892	PGRMC1;ITGB2;CLU
calcium ion binding (GO:0005509)	0.00102091	0.019091	0	0	4.21867	29.0543	SPARC;EFHD2;S100A4;LCP1;S100A9;THBS1;S100A8;S100A10
microtubule binding (GO:0008017)	0.0024502	0.0329381	0	0	4.70151	28.2635	CCDC88A;S100A9;GAPDH;MAPRE2;S100A8;CDK5RAP2
cytokine receptor activity (GO:0004896)	0.0149344	0.111709	0	0	6.12941	25.7686	CSF3R;IFNGR2;IL1R2
kinase binding (GO:0019900)	0.00156059	0.0265301	0	0	3.58241	23.152	SP100;ITGB2;RHOG;HCLS1;GRB2;RAC1;UTRN;ACTB;CDK5RAP2
iron ion binding (GO:0005506)	0.0398564	0.16012	0	0	6.63244	21.3729	FTH1;FTL
protein kinase binding (GO:0019901)	0.00292332	0.036444	0	0	3.2505	18.9668	CCDC88A;ITGB2;RHOG;HCLS1;GRB2;RAC1;UTRN;ACTB;CDK5RAP2
tubulin binding (GO:0015631)	0.00941074	0.0879904	0	0	3.51657	16.408	CCDC88A;S100A9;GAPDH;MAPRE2;S100A8;CDK5RAP2
actin binding (GO:0003779)	0.020295	0.135541	0	0	4.03294	15.7179	CCDC88A;LCP1;PFN1;UTRN
RNA polymerase II-specific DNA-binding transcription factor binding (GO:0061629)	0.0255106	0.14228	0	0	3.7486	13.7523	NFKBIA;HCLS1;BAZ2A;ACTB
mRNA binding (GO:0003729)	0.019285	0.135541	0	0	3.3958	13.4081	HNRNPL;RPS26;RBM25;SECISBP2;THOC2
metal ion binding (GO:0046872)	0.0110639	0.0904886	0	0	2.79361	12.5826	SPARC;EFHD2;S100A4;LCP1;S100A9;THBS1;S100A8;S100A10

## Sheet: Module 4 GO
Term	Overlap	P-value	Adjusted P-value	Old P-value	Old Adjusted P-value	Odds Ratio	Combined Score	Genes
D-loop DNA binding (GO:0062037)	2022-05-01	0.0149116	0.13181	0	0	84.4746	355.267	WRN
Y-form DNA binding (GO:0000403)	2022-05-01	0.0149116	0.13181	0	0	84.4746	355.267	WRN
3'-5' DNA helicase activity (GO:0043138)	2016-02-01	0.00103368	0.0888961	0	0	49.0788	337.399	WRN;MCM5
collagen receptor activity (GO:0038064)	2022-06-01	0.0178676	0.13181	0	0	67.5763	271.979	DDR1
four-way junction helicase activity (GO:0009378)	2022-06-01	0.0178676	0.13181	0	0	67.5763	271.979	WRN
immunoglobulin receptor binding (GO:0034987)	2022-06-01	0.0178676	0.13181	0	0	67.5763	271.979	JCHAIN
MutLalpha complex binding (GO:0032405)	2022-07-01	0.0208149	0.13181	0	0	56.3107	218.04	WRN
bubble DNA binding (GO:0000405)	2022-08-01	0.0237535	0.13181	0	0	48.2639	180.508	WRN
phosphatidylethanolamine binding (GO:0008429)	2022-09-01	0.0266834	0.13181	0	0	42.2288	153.025	CD300A
oxidized purine DNA binding (GO:0032357)	2022-10-01	0.0296046	0.13181	0	0	37.5348	132.116	WRN
G-quadruplex DNA binding (GO:0051880)	2022-10-01	0.0296046	0.13181	0	0	37.5348	132.116	WRN
ubiquitination-like modification-dependent protein binding (GO:0140035)	2022-10-01	0.0296046	0.13181	0	0	37.5348	132.116	IDE
SUMO ligase activity (GO:0061665)	2022-10-01	0.0296046	0.13181	0	0	37.5348	132.116	PIAS4
kinase inhibitor activity (GO:0019210)	1933-02-01	0.00440166	0.13181	0	0	22.1457	120.158	DNAJC3;SH3BP5L
ubiquitin-dependent protein binding (GO:0140036)	2022-11-01	0.0325172	0.13181	0	0	33.7797	115.729	IDE
ribosomal large subunit binding (GO:0043023)	2022-12-01	0.0354213	0.13181	0	0	30.7072	102.576	NMD3
RNA polymerase II CTD heptapeptide repeat kinase activity (GO:0008353)	2022-12-01	0.0354213	0.13181	0	0	30.7072	102.576	CDK6
mRNA methyltransferase activity (GO:0008174)	2022-12-01	0.0354213	0.13181	0	0	30.7072	102.576	TRMT10C
tRNA (guanine) methyltransferase activity (GO:0016423)	2013-01-01	0.0383167	0.13181	0	0	28.1469	91.8115	TRMT10C
SUMO binding (GO:0032183)	2013-01-01	0.0383167	0.13181	0	0	28.1469	91.8115	RNF111
deoxyribonuclease activity (GO:0004536)	2014-01-01	0.0412037	0.136289	0	0	25.9804	82.8576	DFFB
protein kinase inhibitor activity (GO:0004860)	1943-02-01	0.00738462	0.13181	0	0	16.7359	82.1458	DNAJC3;SH3BP5L
peptidoglycan binding (GO:0042834)	2015-01-01	0.0440821	0.136557	0	0	24.1235	75.3063	JCHAIN
four-way junction DNA binding (GO:0000400)	2017-01-01	0.0498134	0.147722	0	0	21.1059	63.3066	WRN
nuclease activity (GO:0004518)	1960-02-01	0.0140111	0.13181	0	0	11.8205	50.4486	DFFB;WRN
ubiquitin-like protein ligase activity (GO:0061659)	4/270	0.00876448	0.13181	0	0	5.28303	25.026	PIAS4;TRIM3;NSMCE1;RNF111
single-stranded DNA binding (GO:0003697)	1997-02-01	0.0343486	0.13181	0	0	7.20327	24.2836	MCM5;JCHAIN
protein kinase regulator activity (GO:0019887)	1998-02-01	0.0349977	0.13181	0	0	7.12787	23.896	DNAJC3;SH3BP5L
ubiquitin protein ligase activity (GO:0061630)	3/263	0.0444604	0.136557	0	0	3.98381	12.4022	TRIM3;NSMCE1;RNF111
